# Supplementary material for: Role and contribution of the nurse in caring for patients with palliative care needs: A scoping review
Source: PLoS One. 2024 Aug 23;19(8):e0307188. doi: 10.1371/journal.pone.0307188 (PMC11343417; doi:10.1371/journal.pone.0307188)
Supplement: S1 File — (XLSX) [file pone.0307188.s001.xlsx]

## Sheet: ALL
Author	Code	Element	Domain
Andersson et al 2016	Coaching and supporting to improve care at end of life	Mentorship	Clinical Leadership and Governance
Andersson et al 2016	Being supportive	Provision of holistic care	Person Centred Care
Andersson et al 2016	Being supportive of family	Partnership with patients and families	Person Centred Care
Andersson et al 2016	Moving back and forth between curative and palliative	Critical thinking and problem solving	Medical/Nursing and Technical Competence
Andersson et al 2016	Physician focus	Psychomotor skill/Discipline and context specific knowledge	Medical/Nursing and Technical Competence
Andersson et al 2016	Balancing the demands of the role	Understanding human and environmental factors that mitigate harm	Promotion of Safety
Andersson et al 2016	Care at end of life	Psychomotor skill/Discipline and context specific knowledge	Medical/Nursing and Technical Competence
Andersson et al 2016	Being sensitive in the caring process	Empathy and care	Person Centred Care
Andersson et al 2016	Caring for dying patients	Psychomotor skill/Discipline and context specific knowledge	Medical/Nursing and Technical Competence
Angheluta et al 2020	Detecting the turning point	Critical thinking and problem solving	Medical/Nursing and Technical Competence
Angheluta et al 2020	Care is adjustment	Critical thinking and problem solving	Medical/Nursing and Technical Competence
Angheluta et al 2020	Being able to change continuously until the end	Adaptability	Positive Interpersonal Behaviours
Angheluta et al 2020	Weighing the benefit of certain care activities	Critical thinking and problem solving	Medical/Nursing and Technical Competence
Angheluta et al 2020	Advocate for patient wishes	Patient advocacy	Person Centred Care
Angheluta et al 2020	Involving the family	Partnership with patients and families	Person Centred Care
Angheluta et al 2020	Supporting the family	Partnership with patients and families	Person Centred Care
Arbour and Wiegand 2014	Advocating for the patient	Patient advocacy	Person Centred Care
Arbour and Wiegand 2014	Educating the family	Partnership with patients and families	Person Centred Care
Arbour and Wiegand 2014	Encouraging and supporting family presence	Partnership with patients and families	Person Centred Care
Arbour and Wiegand 2014	Managing symptoms	Psychomotor skill/Discipline and context specific knowledge	Medical/Nursing and Technical Competence
Arbour and Wiegand 2014	Protecting families and creating positive memories	Partnership with patients and families	Person Centred Care
Arbour and Wiegand 2014	Mentoring	Mentorship	Clinical Leadership and Governance
Arbour and Wiegand 2014	Family support	Emotional intelligence and relational empathy	Positive Interpersonal Behaviours
Arbour and Wiegand 2014	Teaching	Supervision and education of other health professionals	Clinical Leadership and Governance
Arnaert and Wainwright 2009	Acknowledging own limitations	Ownership/accountability/role responsibility	Positive Interpersonal Behaviours
Arnaert and Wainwright 2009	Calling for back up	Ownership/accountability/role responsibility	Positive Interpersonal Behaviours
Arnaert and Wainwright 2009	Developing experience	Professional development	Clinical Leadership and Governance
Arnaert and Wainwright 2009	Finding meaning in loss	Ownership/accountability/role responsibility	Positive Interpersonal Behaviours
Arnaert and Wainwright 2009	Interacting with families	Partnership with patients and families	Person Centred Care
Arnaert and Wainwright 2009	Working collaboratively	Collaboration	Positive Interpersonal Behaviours
Arnaert and Wainwright 2009	Palliative care knowledge and sharing it	Psychomotor skill/Discipline and context specific knowledge	Medical/Nursing and Technical Competence
Arnaert and Wainwright 2009	Specific knowledge and critical thinking & problem solving	Psychomotor skill/Discipline and context specific knowledge	Medical/Nursing and Technical Competence
Arnaert and Wainwright 2009	Guiding home care nurses	Unit based/direct care strategic leadership and clinical coordination	Clinical Leadership and Governance
Arnaert and Wainwright 2009	Being non-judgemental	Engaging authentically	Person Centred Care
Arnaert and Wainwright 2009	Teamwork	Team orientation	Positive Interpersonal Behaviours
Arnaert and Wainwright 2009	Implementing palliative care	Unit based/direct care strategic leadership and clinical coordination	Clinical Leadership and Governance
Balasubramanian and Read 2012	Being prepared for meetings	Psychomotor skill/Discipline and context specific knowledge	Medical/Nursing and Technical Competence
Balasubramanian and Read 2012	Collaborative working	Collaboration	Positive Interpersonal Behaviours
Balasubramanian and Read 2012	Embracing challenges	Adaptability	Positive Interpersonal Behaviours
Balasubramanian and Read 2012	Being with	Emotional intelligence and relational empathy	Positive Interpersonal Behaviours
Balasubramanian and Read 2012	Knowledge of non malignant conditions	Psychomotor skill/Discipline and context specific knowledge	Medical/Nursing and Technical Competence
Balasubramanian and Read 2012	Balancing the demands of the role	Understanding human and environmental factors that mitigate harm	Promotion of Safety
Balasubramanian and Read 2012	Complexity	Critical thinking and problem solving	Medical/Nursing and Technical Competence
Balasubramanian and Read 2012	Active listening	Effective communication	Positive Interpersonal Behaviours
Balasubramanian and Read 2012	Difficult conversations	Effective communication	Positive Interpersonal Behaviours
Barnard et al 2006	Doing everything you can	Provision of holistic care	Person Centred Care
Barnard et al 2006	Developing a closeness	Engaging authentically	Person Centred Care
Barnard et al 2006	Working as a team	Team orientation	Positive Interpersonal Behaviours
Barnard et al 2006	Finding meaning in loss	Ownership/accountability/role responsibility	Positive Interpersonal Behaviours
Barnard et al 2006	Maintaining self	Ownership/accountability/role responsibility	Positive Interpersonal Behaviours
Brysiewicz and Campbell 2015	Pain free	Psychomotor skill/Discipline and context specific knowledge	Medical/Nursing and Technical Competence
Brysiewicz and Campbell 2015	Symptom free	Psychomotor skill/Discipline and context specific knowledge	Medical/Nursing and Technical Competence
Brysiewicz and Campbell 2015	Understanding morphine	Psychomotor skill/Discipline and context specific knowledge	Medical/Nursing and Technical Competence
Brysiewicz and Campbell 2015	Enjoying life making memories	Empathy and care	Person Centred Care
Brysiewicz and Campbell 2015	Doing extra things for patients	Emotional intelligence and relational empathy	Positive Interpersonal Behaviours
Brysiewicz and Campbell 2015	Spiritual care	Ensuring spiritual well-being	Person Centred Care
Byrne and McMurray 1997	Developing a personal philosophy of dying	Ownership/accountability/role responsibility	Positive Interpersonal Behaviours
Byrne and McMurray 1997	Balancing guilt and compassion	Ownership/accountability/role responsibility	Positive Interpersonal Behaviours
Byrne and McMurray 1997	Committed to caring	Professionalism	Positive Interpersonal Behaviours
Byrne and McMurray 1997	Experiencing loss & acceptance	Ownership/accountability/role responsibility	Positive Interpersonal Behaviours
Byrne and McMurray 1997	Developing a realistic perspective	Ownership/accountability/role responsibility	Positive Interpersonal Behaviours
Byrne and McMurray 1997	Team work	Team orientation	Positive Interpersonal Behaviours
Byrne and McMurray 1997	Contextual conflict	Conflict resolution	Positive Interpersonal Behaviours
Byrne and McMurray 1997	Making a difference	Engaging authentically	Person Centred Care
Byrne and McMurray 1997	Recognising ones limitations	Ownership/accountability/role responsibility	Positive Interpersonal Behaviours
Byrne and McMurray 1997	Identifying with patients	Emotional intelligence and relational empathy	Positive Interpersonal Behaviours
Byrne and McMurray 1997	Communication	Effective communication	Positive Interpersonal Behaviours
Byrne and McMurray 1997	Empowering patients	Independence/Empowerment	Person Centred Care
Byrne and McMurray 1997	Enabling disengagement with family	Ownership/accountability/role responsibility	Positive Interpersonal Behaviours
Byrne and McMurray 1997	Helping to ease conflict	Conflict resolution	Positive Interpersonal Behaviours
Byrne and McMurray 1997	Continued support	Provision of holistic care	Person Centred Care
Byrne and McMurray 1997	Caring for self	Ownership/accountability/role responsibility	Positive Interpersonal Behaviours
Byrne and McMurray 1997	Keeping work in perspective	Ownership/accountability/role responsibility	Positive Interpersonal Behaviours
Byrne and McMurray 1997	Managing stress	Ownership/accountability/role responsibility	Positive Interpersonal Behaviours
Byrne and McMurray 1997	Emotional distancing	Ownership/accountability/role responsibility	Positive Interpersonal Behaviours
Cagle et al 2017	Positive experience of being caring for	Emotional intelligence and relational empathy	Positive Interpersonal Behaviours
Cagle et al 2017	Getting to know the patient	Engaging authentically	Person Centred Care
Cagle et al 2017	Creating close bonds	Partnership with patients and families	Person Centred Care
Cagle et al 2017	Getting to know the family	Emotional intelligence and relational empathy	Positive Interpersonal Behaviours
Cagle et al 2017	Good care	Provision of holistic care	Person Centred Care
Cagle et al 2017	Involving the Hospice	Unit based/direct care strategic leadership and clinical coordination	Clinical Leadership and Governance
Cagle et al 2017	Being prepared	Professionalism	Positive Interpersonal Behaviours
Cagle et al 2017	Family support	Partnership with patients and families	Person Centred Care
Cagle et al 2017	Symptom management	Psychomotor skill/Discipline and context specific knowledge	Medical/Nursing and Technical Competence
Cagle et al 2017	Family presence	Partnership with patients and families	Person Centred Care
Cagle et al 2017	Maintaining a calm and secure environment	Patient and family comfort	Management of the Environment
Cagle et al 2017	Role with hospice	Unit based/direct care strategic leadership and clinical coordination	Clinical Leadership and Governance
Cagle et al 2017	Recognising patient being alone	Empathy and care	Person Centred Care
Cagle et al 2017	Balancing the demands of the role	Understanding human and environmental factors that mitigate harm	Promotion of Safety
Cagle et al 2017	Family conflict	Conflict resolution	Positive Interpersonal Behaviours
Cagle et al 2017	Attention to hygiene and basic needs	Provision of holistic care	Person Centred Care
Cagle et al 2017	Supporting to say goodbye	Ensuring spiritual well-being	Person Centred Care
Cagle et al 2017	Staff education	Supervision and education of other health professionals	Clinical Leadership and Governance
Cagle et al 2017	Coordination of hospice providers	Unit based/direct care strategic leadership and clinical coordination	Clinical Leadership and Governance
Cagle et al 2017	Preserving dignity and autonomy	Maintaining dignity, privacy, and confidentiality	Person Centred Care
Cagle et al 2017	Ensure patient at peace	Ensuring spiritual well-being	Person Centred Care
Canning et al 2007	Timing - knowing when is the right time	Recognition of patient preferences	Person Centred Care
Canning et al 2007	Sensitivity building trust	Engaging authentically	Person Centred Care
Canning et al 2007	Complex supportive care	Critical thinking and problem solving	Medical/Nursing and Technical Competence
Canning et al 2007	Collaborative practice	Collaboration	Positive Interpersonal Behaviours
Canning et al 2007	Leadership	Unit based/direct care strategic leadership and clinical coordination	Clinical Leadership and Governance
Canning et al 2007	Improving practice	Initiation, monitoring and participation in quality improvement strategies	Clinical Leadership and Governance
Canning et al 2007	Information sharing	Team orientation	Positive Interpersonal Behaviours
Canning et al 2007	Highly tuned communication skills	Effective communication	Positive Interpersonal Behaviours
Canning et al 2007	Tacit knowledge	Psychomotor skill/Discipline and context specific knowledge	Medical/Nursing and Technical Competence
Canning et al 2007	Therapeutic relationship	Engaging authentically	Person Centred Care
Canning et al 2007	Recognising risks in building therapeutic relationship	Ownership/accountability/role responsibility	Positive Interpersonal Behaviours
Chan et al 2020	Getting to know the patient wishes	Promoting and respecting informed decision-making	Person Centred Care
Chan et al 2020	Getting to know family wishes	Partnership with patients and families	Person Centred Care
Chan et al 2020	Patients emotional concerns	Provision of holistic care	Person Centred Care
Chan et al 2020	Patient involved in decision making	Promoting and respecting informed decision-making	Person Centred Care
Chan et al 2020	Attending to the dying patients needs	Provision of holistic care	Person Centred Care
Chan et al 2020	Attending to the family needs	Provision of holistic care	Person Centred Care
Chan et al 2020	Attending to the Health care team needs	Team orientation	Positive Interpersonal Behaviours
Chan et al 2020	Supporting family to know and understand patient wishes	Effective communication	Positive Interpersonal Behaviours
Chan et al 2020	Managing physical symptoms	Psychomotor skill/Discipline and context specific knowledge	Medical/Nursing and Technical Competence
Chan et al 2020	Realistic goals of care and treatment plans	Psychomotor skill/Discipline and context specific knowledge	Medical/Nursing and Technical Competence
Chan et al 2020	Participate in advanced care planning	Promoting and respecting informed decision-making	Person Centred Care
Chan et al 2020	Honest information communicated sensitively with appropriate people	Effective communication	Positive Interpersonal Behaviours
Chan et al 2020	Spiritual and religious concerns identified and well managed	Ensuring spiritual well-being	Person Centred Care
Chan et al 2020	Practical concerns	Provision of holistic care	Person Centred Care
Chan et al 2020	Access to allied health care providers as needed	Unit based/direct care strategic leadership and clinical coordination	Clinical Leadership and Governance
Chan et al 2020	Discussion with team regarding options	Team orientation	Positive Interpersonal Behaviours
Chan et al 2020	Family participate in decision making	Partnership with patients and families	Person Centred Care
Chan et al 2020	Dealing with conflict in car	Conflict resolution	Positive Interpersonal Behaviours
Chan et al 2020	Families receive information on bereavement support	Provision of holistic care	Person Centred Care
Chan et al 2020	Include cultural /religious practice in care	Ensuring spiritual well-being	Person Centred Care
Chan et al 2020	Spend as much time with the patient as possible	Engaging authentically	Person Centred Care
Chapple et al 2006	Practical help and support	Provision of holistic care	Person Centred Care
Chapple et al 2006	Talking and listening to patients feelings	Emotional intelligence and relational empathy	Positive Interpersonal Behaviours
Chapple et al 2006	Offering information and advice	Provision of holistic care	Person Centred Care
Chapple et al 2006	Interprofessional communication	Effective communication	Positive Interpersonal Behaviours
Chapple et al 2006	Availability and flexibility	Adaptability	Positive Interpersonal Behaviours
Chapple et al 2006	Provide an atmosphere of normality	Patient and family comfort	Management of the Environment
Chapple et al 2006	Timing of interventions	Critical thinking and problem solving	Medical/Nursing and Technical Competence
Davies and Oberle 1990	Connecting	Engaging authentically	Person Centred Care
Davies and Oberle 1990	Making the connection	Engaging authentically	Person Centred Care
Davies and Oberle 1990	Establishing credentials	Professionalism	Positive Interpersonal Behaviours
Davies and Oberle 1990	Explaining and adapting role	Adaptability	Positive Interpersonal Behaviours
Davies and Oberle 1990	Getting baseline information	Psychomotor skill/Discipline and context specific knowledge	Medical/Nursing and Technical Competence
Davies and Oberle 1990	Explaining how to contact nurse	Partnership with patients and families	Person Centred Care
Davies and Oberle 1990	Finding the common bond	Engaging authentically	Person Centred Care
Davies and Oberle 1990	Establishing rapport	Engaging authentically	Person Centred Care
Davies and Oberle 1990	Sustaining the connection	Engaging authentically	Person Centred Care
Davies and Oberle 1990	Being available	Empathy and care	Person Centred Care
Davies and Oberle 1990	Spending time	Engaging authentically	Person Centred Care
Davies and Oberle 1990	Sharing secrets	Emotional intelligence and relational empathy	Positive Interpersonal Behaviours
Davies and Oberle 1990	Being available	Engaging authentically	Person Centred Care
Davies and Oberle 1990	Breaking the connection	Independence/Empowerment	Person Centred Care
Davies and Oberle 1990	Empowering	Independence/Empowerment	Person Centred Care
Davies and Oberle 1990	Facilitating	Provision of holistic care	Person Centred Care
Davies and Oberle 1990	Encouraging and supporting family presence	Partnership with patients and families	Person Centred Care
Davies and Oberle 1990	Diffusing	Conflict resolution	Positive Interpersonal Behaviours
Davies and Oberle 1990	Mending	Conflict resolution	Positive Interpersonal Behaviours
Davies and Oberle 1990	Giving information	Effective communication	Positive Interpersonal Behaviours
Davies and Oberle 1990	Doing for	Psychomotor skill/Discipline and context specific knowledge	Medical/Nursing and Technical Competence
Davies and Oberle 1990	Taking charge	Unit based/direct care strategic leadership and clinical coordination	Clinical Leadership and Governance
Davies and Oberle 1990	Controlling pain and symptoms	Psychomotor skill/Discipline and context specific knowledge	Medical/Nursing and Technical Competence
Davies and Oberle 1990	Making arrangement	Unit based/direct care strategic leadership and clinical coordination	Clinical Leadership and Governance
Davies and Oberle 1990	Lending a hand	Teamwork climate	Positive Interpersonal Behaviours
Davies and Oberle 1990	Team playing	Team orientation	Positive Interpersonal Behaviours
Davies and Oberle 1990	Finding meaning	Ensuring spiritual well-being	Person Centred Care
Davies and Oberle 1990	Focusing on living	Situation assessment and advocacy	Positive Interpersonal Behaviours
Davies and Oberle 1990	Acknowledging death	Open disclosure	Person Centred Care
Davies and Oberle 1990	Preserving own integrity	Ownership/accountability/role responsibility	Positive Interpersonal Behaviours
Davies and Oberle 1990	Looking inward	Reflective practice	Positive Interpersonal Behaviours
Davies and Oberle 1990	Valuing self	Ownership/accountability/role responsibility	Positive Interpersonal Behaviours
Davies and Oberle 1990	Acknowledging ones reactions	Reflective practice	Positive Interpersonal Behaviours
Davies and Oberle 1990	Valuing	Mutual support	Positive Interpersonal Behaviours
Davies and Oberle 1990	Respect for the individual	Promoting and respecting informed decision-making	Person Centred Care
Davies and Oberle 1990	Knowing the individual	Engaging authentically	Person Centred Care
Efstathiou and Walker 2014	Reconnecting the patient and family	Partnership with patients and families	Person Centred Care
Efstathiou and Walker 2014	Creating a less technical atmosphere	Patient and family comfort	Management of the Environment
Efstathiou and Walker 2014	Reducing technical care	Psychomotor skill/Discipline and context specific knowledge	Medical/Nursing and Technical Competence
Efstathiou and Walker 2014	Reducing distance between patient and family	Recognition of patient preferences	Person Centred Care
Efstathiou and Walker 2014	Ensuring privacy and proximity	Maintaining dignity, privacy, and confidentiality	Person Centred Care
Efstathiou and Walker 2014	Dealing with ambiguity	Adaptability	Positive Interpersonal Behaviours
Efstathiou and Walker 2014	Uncertainties on relationships	Promoting and respecting informed decision-making	Person Centred Care
Efstathiou and Walker 2014	Doing the right thing	Being ethical	Positive Interpersonal Behaviours
Efstathiou and Walker 2014	Providing and encouraging presence	Empathy and care	Person Centred Care
Efstathiou and Walker 2014	Caring for patient and family	Partnership with patients and families	Person Centred Care
Efstathiou and Walker 2014	The physical presence of the family	Patient and family comfort	Management of the Environment
Ellington et al 2013	Meet patient needs	Provision of holistic care	Person Centred Care
Ellington et al 2013	Meet family caring needs	Partnership with patients and families	Person Centred Care
Ellington et al 2013	Family comprehensive assessment	Psychomotor skill/Discipline and context specific knowledge	Medical/Nursing and Technical Competence
Ellington et al 2013	Patient comprehensive assessment	Psychomotor skill/Discipline and context specific knowledge	Medical/Nursing and Technical Competence
Ellington et al 2013	Aware new experience for families	Emotional intelligence and relational empathy	Positive Interpersonal Behaviours
Ellington et al 2013	Aware new experience for patients	Emotional intelligence and relational empathy	Positive Interpersonal Behaviours
Ellington et al 2013	Active listening	Engaging authentically	Person Centred Care
Ellington et al 2013	Preparing relatives for change	Partnership with patients and families	Person Centred Care
Ellington et al 2013	Adapting approach according to patient need	Critical thinking and problem solving	Medical/Nursing and Technical Competence
Ellington et al 2013	Adapting approach according to family dynamic	Situation assessment and advocacy	Positive Interpersonal Behaviours
Ellington et al 2013	Balancing the demands of the role	Understanding human and environmental factors that mitigate harm	Promotion of Safety
Ellington et al 2013	Medical technology	Psychomotor skill/Discipline and context specific knowledge	Medical/Nursing and Technical Competence
Ellington et al 2013	Communication across complex levels	Effective communication	Positive Interpersonal Behaviours
Ellington et al 2013	Instruction in care givers health	Awareness of health literacy	Person Centred Care
Ellington et al 2013	Mentoring	Mentorship	Clinical Leadership and Governance
Ellington et al 2013	Support professional development	Professional development	Clinical Leadership and Governance
Ellington et al 2013	Education	Supervision and education of other health professionals	Clinical Leadership and Governance
Ellington et al 2013	Training	Professional development	Clinical Leadership and Governance
Ellington et al 2013	Nurses transitioning to work area	Supervision and education of other health professionals	Clinical Leadership and Governance
Ellington et al 2013	Comprehensive assessment	Psychomotor skill/Discipline and context specific knowledge	Medical/Nursing and Technical Competence
Ellington et al 2013	Supporting families manage distressing symptoms	Partnership with patients and families	Person Centred Care
Ellington et al 2013	Leadership	Supervision and education of other health professionals	Clinical Leadership and Governance
Ellington et al 2013	Professional development	Professional development	Clinical Leadership and Governance
Evans and Hallett 2007	Providing relief	Patient and family comfort	Management of the Environment
Evans and Hallett 2007	Providing peace and ease	Ensuring spiritual well-being	Person Centred Care
Evans and Hallett 2007	Spirituality and meaning	Ensuring spiritual well-being	Person Centred Care
Evans and Hallett 2007	Giving medications	Psychomotor skill/Discipline and context specific knowledge	Medical/Nursing and Technical Competence
Evans and Hallett 2007	Holistic care	Provision of holistic care	Person Centred Care
Evans and Hallett 2007	Providing comfort	Patient and family comfort	Management of the Environment
Ferguson 2018	Physical care	Psychomotor skill/Discipline and context specific knowledge	Medical/Nursing and Technical Competence
Ferguson 2018	Broad aspect of care	Provision of holistic care	Person Centred Care
Ferguson 2018	Knowing the patient as a person	Engaging authentically	Person Centred Care
Ferguson 2018	Importance of knowing the disease process	Psychomotor skill/Discipline and context specific knowledge	Medical/Nursing and Technical Competence
Ferguson 2018	Seeing through the patients eyes what their goals are	Emotional intelligence and relational empathy	Positive Interpersonal Behaviours
Ferguson 2018	Being their	Engaging authentically	Person Centred Care
Ferguson 2018	Intensive nursing	Psychomotor skill/Discipline and context specific knowledge	Medical/Nursing and Technical Competence
Ferguson 2018	Holistic care	Provision of holistic care	Person Centred Care
Ferguson 2018	Presence	Engaging authentically	Person Centred Care
Ferguson 2018	Listening	Empathy and care	Person Centred Care
Ferguson 2018	Communication with the patient	Effective communication	Positive Interpersonal Behaviours
Ferguson 2018	Communication with families	Effective communication	Positive Interpersonal Behaviours
Georges et al 2002	Professional approach	Professionalism	Positive Interpersonal Behaviours
Georges et al 2002	Well organised scientific approach	Psychomotor skill/Discipline and context specific knowledge	Medical/Nursing and Technical Competence
Georges et al 2002	Technical competent nurse	Psychomotor skill/Discipline and context specific knowledge	Medical/Nursing and Technical Competence
Georges et al 2002	Policy adherence	Audit/Policy/Guidelines/Service plan	Clinical Leadership and Governance
Georges et al 2002	Enhance patent well-being	Provision of holistic care	Person Centred Care
Georges et al 2002	Sensitive to patients concerns	Engaging authentically	Person Centred Care
Georges et al 2002	Caring attitude	Engaging authentically	Person Centred Care
Georges et al 2002	Respecting patient choice	Promoting and respecting informed decision-making	Person Centred Care
Georges et al 2002	Understanding patients experience	Empathy and care	Person Centred Care
Georges et al 2002	Being present	Engaging authentically	Person Centred Care
Georges et al 2002	Being available	Engaging authentically	Person Centred Care
Georges et al 2002	Finding solutions	Critical thinking and problem solving	Medical/Nursing and Technical Competence
Georges et al 2002	Coordinating care	Unit based/direct care strategic leadership and clinical coordination	Clinical Leadership and Governance
Georges et al 2002	Providing information to team members	Collaboration	Positive Interpersonal Behaviours
Georges et al 2002	Sorting patient problems	Ownership/accountability/role responsibility	Positive Interpersonal Behaviours
Georges et al 2002	Formal language when describing patient problems	Effective communication	Positive Interpersonal Behaviours
Georges et al 2002	Using clinical tools	Psychomotor skill/Discipline and context specific knowledge	Medical/Nursing and Technical Competence
Georges et al 2002	Nursing interventions	Psychomotor skill/Discipline and context specific knowledge	Medical/Nursing and Technical Competence
Georges et al 2002	Managing pain	Psychomotor skill/Discipline and context specific knowledge	Medical/Nursing and Technical Competence
Georges et al 2002	Symptom management	Psychomotor skill/Discipline and context specific knowledge	Medical/Nursing and Technical Competence
Georges et al 2002	Assessment	Psychomotor skill/Discipline and context specific knowledge	Medical/Nursing and Technical Competence
Georges et al 2002	Prioritising care	Critical thinking and problem solving	Medical/Nursing and Technical Competence
Georges et al 2002	Education	Supervision and education of other health professionals	Clinical Leadership and Governance
Georges et al 2002	Supporting nurses	Supervision and education of other health professionals	Clinical Leadership and Governance
Georges et al 2002	Supporting other professional	Supervision and education of other health professionals	Clinical Leadership and Governance
Georges et al 2002	Avoid being overwhelmed	Ownership/accountability/role responsibility	Positive Interpersonal Behaviours
Georges et al 2002	Focusing on tasks	Ownership/accountability/role responsibility	Positive Interpersonal Behaviours
Georges et al 2002	Managing own emotions	Ownership/accountability/role responsibility	Positive Interpersonal Behaviours
Georges et al 2002	Dealing with emotional strain	Ownership/accountability/role responsibility	Positive Interpersonal Behaviours
Georges et al 2002	Support nurses to explore their thoughts on caring	Reflective practice	Positive Interpersonal Behaviours
Ghaljeh et al 2016	Being present	Emotional intelligence and relational empathy	Positive Interpersonal Behaviours
Ghaljeh et al 2016	Different cultural beliefs	Cultural knowledge and sensitivity	Person Centred Care
Ghaljeh et al 2016	Supporting religion	Cultural knowledge and sensitivity	Person Centred Care
Ghaljeh et al 2016	Being close to the patient	Emotional intelligence and relational empathy	Positive Interpersonal Behaviours
Ghaljeh et al 2016	Seeing patients as unique individuals	Recognition of patient preferences	Person Centred Care
Ghaljeh et al 2016	Balancing the demands of the role	Understanding human and environmental factors that mitigate harm	Promotion of Safety
Gotay et al 1985	Spending time	Emotional intelligence and relational empathy	Positive Interpersonal Behaviours
Gotay et al 1985	Involving and supporting family members	Partnership with patients and families	Person Centred Care
Gotay et al 1985	Dealing with patients death	Ownership/accountability/role responsibility	Positive Interpersonal Behaviours
Gotay et al 1985	Pain management	Psychomotor skill/Discipline and context specific knowledge	Medical/Nursing and Technical Competence
Gotay et al 1985	Giving psychological support	Psychomotor skill/Discipline and context specific knowledge	Medical/Nursing and Technical Competence
Gotay et al 1985	Simple acts i.e. holding patients hand	Emotional intelligence and relational empathy	Positive Interpersonal Behaviours
Gotay et al 1985	Assisting the family to cope	Partnership with patients and families	Person Centred Care
Gotay et al 1985	Assisting the family in learning how to care	Partnership with patients and families	Person Centred Care
Gotay et al 1985	Helping patients to stay at home	Recognition of patient preferences	Person Centred Care
Gotay et al 1985	Nurses learning from patients	Emotional intelligence and relational empathy	Positive Interpersonal Behaviours
Gotay et al 1985	Nursing skills and knowledge	Psychomotor skill/Discipline and context specific knowledge	Medical/Nursing and Technical Competence
Gotay et al 1985	Intuitive knowledge	Psychomotor skill/Discipline and context specific knowledge	Medical/Nursing and Technical Competence
Gotay et al 1985	Problem solving decision making ability	Critical thinking and problem solving	Medical/Nursing and Technical Competence
Gotay et al 1985	Empathy	Empathy and care	Person Centred Care
Gotay et al 1985	Flexibility	Adaptability	Positive Interpersonal Behaviours
Gotay et al 1985	Dedication and commitment	Professionalism	Positive Interpersonal Behaviours
Gotay et al 1985	Commitment to palliative care	Professionalism	Positive Interpersonal Behaviours
Gotay et al 1985	Coping with stress	Ownership/accountability/role responsibility	Positive Interpersonal Behaviours
Gotay et al 1985	Supporting colleagues	Ownership/accountability/role responsibility	Positive Interpersonal Behaviours
Gotay et al 1985	Developing coping strategies	Ownership/accountability/role responsibility	Positive Interpersonal Behaviours
Griffiths et al 2007	Being involved early in the palliative care journey	Risk identification and management	Promotion of Safety
Griffiths et al 2007	High quality care	Critical thinking and problem solving	Medical/Nursing and Technical Competence
Griffiths et al 2007	Building relationships with patients	Partnership with patients and families	Person Centred Care
Griffiths et al 2007	Managing psychological concerns	Patient and family comfort	Management of the Environment
Griffiths et al 2007	Balancing the demands of the role	Understanding human and environmental factors that mitigate harm	Promotion of Safety
Griffiths et al 2007	Supportive care	Psychomotor skill/Discipline and context specific knowledge	Medical/Nursing and Technical Competence
Griffiths et al 2007	Physical care	Psychomotor skill/Discipline and context specific knowledge	Medical/Nursing and Technical Competence
Griffiths et al 2007	Ambiguity of role	Adaptability	Positive Interpersonal Behaviours
Griffiths et al 2007	Communication	Effective communication	Positive Interpersonal Behaviours
Griffiths et al 2007	Building the relationship	Engaging authentically	Person Centred Care
Hamilton and McDowell 2004	Communication	Effective communication	Positive Interpersonal Behaviours
Hamilton and McDowell 2004	Team work	Teamwork climate	Positive Interpersonal Behaviours
Hamilton and McDowell 2004	Support relationships	Partnership with patients and families	Person Centred Care
Hamilton and McDowell 2004	Holistic care	Provision of holistic care	Person Centred Care
Hamilton and McDowell 2004	Resource identification and management	Systems knowledge	Clinical Leadership and Governance
Hamilton and McDowell 2004	Culturally aware	Cultural knowledge and sensitivity	Person Centred Care
Hamilton and McDowell 2004	Professional role operating on many levels	Unit based/direct care strategic leadership and clinical coordination	Clinical Leadership and Governance
Hamilton and McDowell 2004	Central role of nurse	Unit based/direct care strategic leadership and clinical coordination	Clinical Leadership and Governance
Hemberg and Bergdahl 2019	Interest in knowing the patient	Engaging authentically	Person Centred Care
Hemberg and Bergdahl 2019	Openness, honesty and closeness in the caring relationship	Open disclosure	Person Centred Care
Hemberg and Bergdahl 2019	Providing security and comfort	Patient and family comfort	Management of the Environment
Hemberg and Bergdahl 2019	Presence	Engaging authentically	Person Centred Care
Hemberg and Bergdahl 2019	Teaching	Supervision and education of other health professionals	Clinical Leadership and Governance
Hemberg and Bergdahl 2019	Teaching patients to be active in their care	Independence/Empowerment	Person Centred Care
Hemberg and Bergdahl 2019	Preserving hope and meaning	Ensuring spiritual well-being	Person Centred Care
Hemberg and Bergdahl 2019	Being realistic	Open disclosure	Person Centred Care
Hemberg and Bergdahl 2019	Fulfilling and realising needs and wishes	Partnership with patients and families	Person Centred Care
Heslin and Bramwell 1989	Facilitating family expression of emotions	Empathy and care	Person Centred Care
Heslin and Bramwell 1989	Facilitating patient expression of emotions	Empathy and care	Person Centred Care
Heslin and Bramwell 1989	Nurses consistent assessment of family needs	Psychomotor skill/Discipline and context specific knowledge	Medical/Nursing and Technical Competence
Heslin and Bramwell 1989	Enabling conflict resolution	Conflict resolution	Positive Interpersonal Behaviours
Heslin and Bramwell 1989	Teaching effective communication strategies	Partnership with patients and families	Person Centred Care
Heslin and Bramwell 1989	Assessing the individuals strengths needs and desires	Psychomotor skill/Discipline and context specific knowledge	Medical/Nursing and Technical Competence
Heslin and Bramwell 1989	Explaining to patient	Promoting and respecting informed decision-making	Person Centred Care
Heslin and Bramwell 1989	Delivering unhurried care	Empathy and care	Person Centred Care
Heslin and Bramwell 1989	Knowing the types of pain	Psychomotor skill/Discipline and context specific knowledge	Medical/Nursing and Technical Competence
Heslin and Bramwell 1989	Exploring subtle changes in responses	Psychomotor skill/Discipline and context specific knowledge	Medical/Nursing and Technical Competence
Heslin and Bramwell 1989	Continued assessment	Critical thinking and problem solving	Medical/Nursing and Technical Competence
Heslin and Bramwell 1989	Recognising verbal and non verbal clues	Psychomotor skill/Discipline and context specific knowledge	Medical/Nursing and Technical Competence
Heslin and Bramwell 1989	Spirituality	Ensuring spiritual well-being	Person Centred Care
Heslin and Bramwell 1989	Facilitating ways to say goodbye	Ensuring spiritual well-being	Person Centred Care
Heslin and Bramwell 1989	Pre and post bereavement care	Ensuring spiritual well-being	Person Centred Care
Heslin and Bramwell 1989	Maximise patients need for independence	Independence/Empowerment	Person Centred Care
Heslin and Bramwell 1989	Creating an environment so patients can live as full as possible	Recognition of patient preferences	Person Centred Care
Heslin and Bramwell 1989	Knowing the patients needs in relation to ADLs	Critical thinking and problem solving	Medical/Nursing and Technical Competence
Heslin and Bramwell 1989	Listening to the patients story	Recognition of patient preferences	Person Centred Care
Heslin and Bramwell 1989	Communication strategies used during listening to patient	Effective communication	Positive Interpersonal Behaviours
Howell et al 2014	Assessment	Psychomotor skill/Discipline and context specific knowledge	Medical/Nursing and Technical Competence
Howell et al 2014	Liaising with others	Collaboration	Positive Interpersonal Behaviours
Howell et al 2014	Referral to others	Unit based/direct care strategic leadership and clinical coordination	Clinical Leadership and Governance
Howell et al 2014	Interventions	Psychomotor skill/Discipline and context specific knowledge	Medical/Nursing and Technical Competence
Howell et al 2014	Evaluation	Psychomotor skill/Discipline and context specific knowledge	Medical/Nursing and Technical Competence
Howell et al 2014	Communication	Effective communication	Positive Interpersonal Behaviours
Howell et al 2014	Leadership and Coordination	Unit based/direct care strategic leadership and clinical coordination	Clinical Leadership and Governance
Howell et al 2014	Real time decision making	Critical thinking and problem solving	Medical/Nursing and Technical Competence
Howell et al 2014	Ability to respond to complex or varied situations	Critical thinking and problem solving	Medical/Nursing and Technical Competence
Jahr Svendsen et al 2017	Observe, assess and act	Psychomotor skill/Discipline and context specific knowledge	Medical/Nursing and Technical Competence
Jahr Svendsen et al 2017	Being present	Engaging authentically	Person Centred Care
Jahr Svendsen et al 2017	Looking after and involving relations	Partnership with patients and families	Person Centred Care
Jahr Svendsen et al 2017	Balancing the demands of the role	Understanding human and environmental factors that mitigate harm	Promotion of Safety
Jahr Svendsen et al 2017	Dealing with own emotions	Ownership/accountability/role responsibility	Positive Interpersonal Behaviours
Jahr Svendsen et al 2017	Meet patients complex needs	Critical thinking and problem solving	Medical/Nursing and Technical Competence
Jahr Svendsen et al 2017	Linking with doctors and other nurses from outside	Unit based/direct care strategic leadership and clinical coordination	Clinical Leadership and Governance
Jahr Svendsen et al 2017	Pulled in different directions	Adaptability	Positive Interpersonal Behaviours
Jahr Svendsen et al 2017	Multiple tasks, roles and responsibilities	Adaptability	Positive Interpersonal Behaviours
Jahr Svendsen et al 2017	Balancing the demands of the role	Understanding human and environmental factors that mitigate harm	Promotion of Safety
Johansson and Lindahl 2012	Finding meaning in loss	Ownership/accountability/role responsibility	Positive Interpersonal Behaviours
Johansson and Lindahl 2012	Distance	Ownership/accountability/role responsibility	Positive Interpersonal Behaviours
Johansson and Lindahl 2012	Empathetic caring	Empathy and care	Person Centred Care
Johansson and Lindahl 2012	Balancing the demands of the role	Understanding human and environmental factors that mitigate harm	Promotion of Safety
Johansson and Lindahl 2012	Working with acutely ill patients and terminally ill	Critical thinking and problem solving	Medical/Nursing and Technical Competence
Johansson and Lindahl 2012	Availability and closeness	Partnership with patients and families	Person Centred Care
Johansson and Lindahl 2012	Balancing the demands of the role	Understanding human and environmental factors that mitigate harm	Promotion of Safety
Johansson and Lindahl 2012	Managing stress	Ownership/accountability/role responsibility	Positive Interpersonal Behaviours
Johansson and Lindahl 2012	Utilising time effectively	Ownership/accountability/role responsibility	Positive Interpersonal Behaviours
Johansson and Lindahl 2012	Prioritising time	Ownership/accountability/role responsibility	Positive Interpersonal Behaviours
Johansson and Lindahl 2012	Creating meaning	Ownership/accountability/role responsibility	Positive Interpersonal Behaviours
Johansson and Lindahl 2012	To give and receive energy	Ownership/accountability/role responsibility	Positive Interpersonal Behaviours
Johansson and Lindahl 2012	Knowledge of others	Teamwork climate	Positive Interpersonal Behaviours
Johansson and Lindahl 2012	Having a good self knowledge	Reflective practice	Positive Interpersonal Behaviours
Johansson and Lindahl 2012	Deep knowledge in the field of practice	Psychomotor skill/Discipline and context specific knowledge	Medical/Nursing and Technical Competence
Johnston and Smith 2006	Connecting	Engaging authentically	Person Centred Care
Johnston and Smith 2006	Being there for me	Engaging authentically	Person Centred Care
Johnston and Smith 2006	Spending time	Engaging authentically	Person Centred Care
Johnston and Smith 2006	Somebody to talk to	Engaging authentically	Person Centred Care
Johnston and Smith 2006	Getting to know	Engaging authentically	Person Centred Care
Johnston and Smith 2006	Maintaining independence	Independence/Empowerment	Person Centred Care
Johnston and Smith 2006	Patient feeling relaxed	Patient and family comfort	Management of the Environment
Johnston and Smith 2006	Feeling safe and secure	Understanding human and environmental factors that mitigate harm	Promotion of Safety
Johnston and Smith 2006	Creating a calm environment	Noise minimization	Management of the Environment
Johnston and Smith 2006	Different from the hospital	Patient privacy	Management of the Environment
Johnston and Smith 2006	Knowing about illness	Psychomotor skill/Discipline and context specific knowledge	Medical/Nursing and Technical Competence
Johnston and Smith 2006	Providing comfort	Patient and family comfort	Management of the Environment
Johnston and Smith 2006	Supporting	Provision of holistic care	Person Centred Care
Johnston and Smith 2006	Paying attention to every single detail	Provision of holistic care	Person Centred Care
Kennedy 2005	Getting to know the patient	Engaging authentically	Person Centred Care
Kennedy 2005	Getting to know the family	Partnership with patients and families	Person Centred Care
Kennedy 2005	Balancing the demands of the role	Understanding human and environmental factors that mitigate harm	Promotion of Safety
Kennedy 2005	A questioning approach	Recognition of patient preferences	Person Centred Care
Kennedy 2005	Sharing the care	Teamwork climate	Positive Interpersonal Behaviours
Kennedy 2005	Getting the balance right	Critical thinking and problem solving	Medical/Nursing and Technical Competence
Kennedy 2005	Sharing information	Effective communication	Positive Interpersonal Behaviours
Kennedy 2005	A questioning approach	Recognition of patient preferences	Person Centred Care
Kim et al 2014	Recognizing changes	Psychomotor skill/Discipline and context specific knowledge	Medical/Nursing and Technical Competence
Kim et al 2014	Preparing room for death	Patient privacy	Management of the Environment
Kim et al 2014	Promotion of spiritual peace	Ensuring spiritual well-being	Person Centred Care
Kim et al 2014	Managing symptoms	Psychomotor skill/Discipline and context specific knowledge	Medical/Nursing and Technical Competence
Kim et al 2014	Comfort	Patient and family comfort	Management of the Environment
Kim et al 2014	Holding hands and talking softly	Engaging authentically	Person Centred Care
Kim et al 2014	Presence	Engaging authentically	Person Centred Care
Kim et al 2014	Partnership until the end with patient and family	Partnership with patients and families	Person Centred Care
Kim et al 2014	Letting family know that death is approaching	Open disclosure	Person Centred Care
Kim et al 2014	Connecting with acquaintances to have harmony in relationships	Partnership with patients and families	Person Centred Care
Kim et al 2014	Emotional support	Provision of holistic care	Person Centred Care
Kim et al 2014	Spending final moments with the family	Partnership with patients and families	Person Centred Care
Kwon et al 2020	Learning from past experience	Reflective practice	Positive Interpersonal Behaviours
Kwon et al 2020	Developing accepting attitudes towards death	Ownership/accountability/role responsibility	Positive Interpersonal Behaviours
Kwon et al 2020	Using intuition to address critical situations	Psychomotor skill/Discipline and context specific knowledge	Medical/Nursing and Technical Competence
Kwon et al 2020	Collaborating with colleagues	Collaboration	Positive Interpersonal Behaviours
Kwon et al 2020	Carefully listening to patient needs	Recognition of patient preferences	Person Centred Care
Kwon et al 2020	Responding to patients in a manner suitable to their condition	Psychomotor skill/Discipline and context specific knowledge	Medical/Nursing and Technical Competence
Kwon et al 2020	Quickly responding to patients problems	Critical thinking and problem solving	Medical/Nursing and Technical Competence
Kwon et al 2020	Support family say farewell	Provision of holistic care	Person Centred Care
Kwon and Byun 2024	Physical care	Psychomotor skill/Discipline and context specific knowledge	Medical/Nursing and Technical Competence
Kwon and Byun 2024	Psychosocial support	Psychomotor skill/Discipline and context specific knowledge	Medical/Nursing and Technical Competence
Kwon and Byun 2024	Spirtual support	Psychomotor skill/Discipline and context specific knowledge	Medical/Nursing and Technical Competence
Kwon and Byun 2024	Pain management	Psychomotor skill/Discipline and context specific knowledge	Medical/Nursing and Technical Competence
Kwon and Byun 2024	Control terminal symptoms	Psychomotor skill/Discipline and context specific knowledge	Medical/Nursing and Technical Competence
Kwon and Byun 2024	Psychological support	Psychomotor skill/Discipline and context specific knowledge	Medical/Nursing and Technical Competence
Kwon and Byun 2024	Taking vitals	Psychomotor skill/Discipline and context specific knowledge	Medical/Nursing and Technical Competence
Kwon and Byun 2024	Empathise with family	Empathy and care	Person Centred Care
Kwon and Byun 2024	Understand families perspective	Emotional intelligence and relational empathy	Positive Interpersonal Behaviours
Kwon and Byun 2024	Understand patients perspective	Emotional intelligence and relational empathy	Positive Interpersonal Behaviours
Kwon and Byun 2024	Empathise with patient	Empathy and care	Person Centred Care
Kwon and Byun 2024	Provide explanations to families	Emotional intelligence and relational empathy	Positive Interpersonal Behaviours
Kwon and Byun 2024	Support family connection	Emotional intelligence and relational empathy	Positive Interpersonal Behaviours
Kwon and Byun 2024	Provide counselling to patients	Emotional intelligence and relational empathy	Positive Interpersonal Behaviours
Kwon and Byun 2024	Offering support	Emotional intelligence and relational empathy	Positive Interpersonal Behaviours
Kwon and Byun 2024	Counselling families	Emotional intelligence and relational empathy	Positive Interpersonal Behaviours
Kwon and Byun 2024	Faciliate communication	Effective communication	Positive Interpersonal Behaviours
Kwon and Byun 2024	Collaborate	Collaboration	Positive Interpersonal Behaviours
Kwon and Byun 2024	Provide information	Effective communication	Positive Interpersonal Behaviours
Kwon and Byun 2024	Develop care plans	Psychomotor skill/Discipline and context specific knowledge	Medical/Nursing and Technical Competence
Kwon and Byun 2024	Address care needs	Provision of holistic care	Person Centred Care
Kwon and Byun 2024	Alleviate suffering	Psychomotor skill/Discipline and context specific knowledge	Medical/Nursing and Technical Competence
Kwon and Byun 2024	Giving time	Engaging authentically	Person Centred Care
Kwon and Byun 2024	Listening	Provision of holistic care	Person Centred Care
Kwon and Byun 2024	Acting as a bridge and mediating	Unit based/direct care strategic leadership and clinical coordination	Clinical Leadership and Governance
Kwon and Byun 2024	Provide reassurance	Provision of holistic care	Person Centred Care
Kwon and Byun 2024	Provide support	Provision of holistic care	Person Centred Care
Kwon and Byun 2024	Check condition of patient	Psychomotor skill/Discipline and context specific knowledge	Medical/Nursing and Technical Competence
Kwon and Byun 2024	Ask how they are feeling	Provision of holistic care	Person Centred Care
Kwon and Byun 2024	Prepared for end-of-life issues	Emotional intelligence and relational empathy	Positive Interpersonal Behaviours
Kwon and Byun 2024	Faciliate advance care planning	Promoting and respecting informed decision-making	Person Centred Care
Kwon and Byun 2024	Explain to patients	Provision of holistic care	Person Centred Care
Kwon and Byun 2024	Assess patients understanding	Psychomotor skill/Discipline and context specific knowledge	Medical/Nursing and Technical Competence
Kwon and Byun 2024	Identify patient preferences	Provision of holistic care	Person Centred Care
Kwon and Byun 2024	Manage symptoms	Psychomotor skill/Discipline and context specific knowledge	Medical/Nursing and Technical Competence
Kwon and Byun 2024	Patient education	Partnership with patients and families	Person Centred Care
Kwon and Byun 2024	Pressure sore care	Psychomotor skill/Discipline and context specific knowledge	Medical/Nursing and Technical Competence
Kwon and Byun 2024	Family education	Partnership with patients and families	Person Centred Care
Kwon and Byun 2024	Pain management	Psychomotor skill/Discipline and context specific knowledge	Medical/Nursing and Technical Competence
Kwon and Byun 2024	Oral care	Psychomotor skill/Discipline and context specific knowledge	Medical/Nursing and Technical Competence
Kwon and Byun 2024	Develop care plans	Psychomotor skill/Discipline and context specific knowledge	Medical/Nursing and Technical Competence
Kwon and Byun 2024	Deliver hospice services	Unit based/direct care strategic leadership and clinical coordination	Clinical Leadership and Governance
Kwon and Byun 2024	Faciliate discussions	Collaboration	Positive Interpersonal Behaviours
Kwon and Byun 2024	Offer guidance	Provision of holistic care	Person Centred Care
Kwon and Byun 2024	Agree management	Unit based/direct care strategic leadership and clinical coordination	Clinical Leadership and Governance
Kwon and Byun 2024	Mediate between patients and healthcare professionals	Unit based/direct care strategic leadership and clinical coordination	Clinical Leadership and Governance
Kwon and Byun 2024	Coordinating	Unit based/direct care strategic leadership and clinical coordination	Clinical Leadership and Governance
Kwon and Byun 2024	Collaboration	Collaboration	Positive Interpersonal Behaviours
Kwon and Byun 2024	Assess patient	Psychomotor skill/Discipline and context specific knowledge	Medical/Nursing and Technical Competence
Kwon and Byun 2024	Referrals	Unit based/direct care strategic leadership and clinical coordination	Clinical Leadership and Governance
Kwon and Byun 2024	Raise awareness of hospice care	Cultural knowledge and sensitivity	Person Centred Care
Kwon and Byun 2024	Advisory role	Team orientation	Positive Interpersonal Behaviours
Kwon and Byun 2024	Documentation of care and recommendations	Unit based/direct care strategic leadership and clinical coordination	Clinical Leadership and Governance
Kwon and Byun 2024	Teamwork	Team orientation	Positive Interpersonal Behaviours
Mak et al 2013	Preparedness	Psychomotor skill/Discipline and context specific knowledge	Medical/Nursing and Technical Competence
Mak et al 2013	Curing versus palliative care	Psychomotor skill/Discipline and context specific knowledge	Medical/Nursing and Technical Competence
Mak et al 2013	On going learning	Life-long learning	Positive Interpersonal Behaviours
Mak et al 2013	Professional development	Professional development	Clinical Leadership and Governance
Mak et al 2013	Being able to respond	Psychomotor skill/Discipline and context specific knowledge	Medical/Nursing and Technical Competence
Mc William et al 1993	Personal integrity	Professionalism	Positive Interpersonal Behaviours
Mc William et al 1993	Connecting	Engaging authentically	Person Centred Care
Mc William et al 1993	Making the connection	Engaging authentically	Person Centred Care
Mc William et al 1993	Establishing credentials	Professionalism	Positive Interpersonal Behaviours
Mc William et al 1993	Explaining the role	Adaptability	Positive Interpersonal Behaviours
Mc William et al 1993	Getting baseline information	Psychomotor skill/Discipline and context specific knowledge	Medical/Nursing and Technical Competence
Mc William et al 1993	Explaining how to contact nurse	Partnership with patients and families	Person Centred Care
Mc William et al 1993	Finding the common bond	Engaging authentically	Person Centred Care
Mc William et al 1993	Establishing rapport	Engaging authentically	Person Centred Care
Mc William et al 1993	Sustaining the connection	Engaging authentically	Person Centred Care
Mc William et al 1993	Being available	Empathy and care	Person Centred Care
Mc William et al 1993	Spending time	Engaging authentically	Person Centred Care
Mc William et al 1993	Sharing secrets	Emotional intelligence and relational empathy	Positive Interpersonal Behaviours
Mc William et al 1993	Being available	Engaging authentically	Person Centred Care
Mc William et al 1993	Breaking the connection	Independence/Empowerment	Person Centred Care
Mc William et al 1993	Empowering	Independence/Empowerment	Person Centred Care
Mc William et al 1993	Facilitating	Provision of holistic care	Person Centred Care
Mc William et al 1993	Encouraging and supporting family presence	Partnership with patients and families	Person Centred Care
Mc William et al 1993	Diffusing	Conflict resolution	Positive Interpersonal Behaviours
Mc William et al 1993	Mending	Conflict resolution	Positive Interpersonal Behaviours
Mc William et al 1993	Giving information	Effective communication	Positive Interpersonal Behaviours
Mc William et al 1993	Doing for	Psychomotor skill/Discipline and context specific knowledge	Medical/Nursing and Technical Competence
Mc William et al 1993	Taking charge	Unit based/direct care strategic leadership and clinical coordination	Clinical Leadership and Governance
Mc William et al 1993	Controlling pain and symptoms	Psychomotor skill/Discipline and context specific knowledge	Medical/Nursing and Technical Competence
Mc William et al 1993	Making arrangement	Unit based/direct care strategic leadership and clinical coordination	Clinical Leadership and Governance
Mc William et al 1993	Lending a hand	Teamwork climate	Positive Interpersonal Behaviours
Mc William et al 1993	Team playing	Team orientation	Positive Interpersonal Behaviours
Mc William et al 1993	Finding meaning	Ensuring spiritual well-being	Person Centred Care
Mc William et al 1993	Focusing on living	Situation assessment and advocacy	Positive Interpersonal Behaviours
Mc William et al 1993	Acknowledging death	Open disclosure	Person Centred Care
Mc William et al 1993	Preserving own integrity	Ownership/accountability/role responsibility	Positive Interpersonal Behaviours
Mc William et al 1993	Looking inward	Reflective practice	Positive Interpersonal Behaviours
Mc William et al 1993	Valuing self	Ownership/accountability/role responsibility	Positive Interpersonal Behaviours
Mc William et al 1993	Acknowledging ones reactions	Reflective practice	Positive Interpersonal Behaviours
Mc William et al 1993	Valuing	Mutual support	Positive Interpersonal Behaviours
Mc William et al 1993	Respect for the individual	Promoting and respecting informed decision-making	Person Centred Care
Mc William et al 1993	Knowing the individual	Engaging authentically	Person Centred Care
McCallin 2011	Assessing who knows what and information gaps	Effective communication	Positive Interpersonal Behaviours
McCallin 2011	Questioning family inclusion	Recognition of patient preferences	Person Centred Care
McCallin 2011	Negotiating choices	Promoting and respecting informed decision-making	Person Centred Care
McCallin 2011	Professional judgement	Psychomotor skill/Discipline and context specific knowledge	Medical/Nursing and Technical Competence
McCallin 2011	Professional boundaries	Adaptability	Positive Interpersonal Behaviours
McCallin 2011	Sorting out family differences	Conflict resolution	Positive Interpersonal Behaviours
McCallin 2011	Connecting	Engaging authentically	Person Centred Care
McCallin 2011	Holding uncertainty	Empathy and care	Person Centred Care
McCallin 2011	Facilitating cultural sensitivity	Cultural knowledge and sensitivity	Person Centred Care
McCallin 2011	Backing off and creating space	Maintaining dignity, privacy, and confidentiality	Person Centred Care
McCallum and McConigley 2013	Nurse as protector	Empathy and care	Person Centred Care
McCallum and McConigley 2013	To provide comfort and care	Patient and family comfort	Management of the Environment
McCallum and McConigley 2013	To nurture and protect families	Empathy and care	Person Centred Care
McCallum and McConigley 2013	Protect patients from unnecessary suffering	Empathy and care	Person Centred Care
McCallum and McConigley 2013	Pain and symptom relief	Psychomotor skill/Discipline and context specific knowledge	Medical/Nursing and Technical Competence
McCallum and McConigley 2013	Physical care needs	Psychomotor skill/Discipline and context specific knowledge	Medical/Nursing and Technical Competence
McCallum and McConigley 2013	Patients not to die alone	Engaging authentically	Person Centred Care
McCallum and McConigley 2013	Protecting dignity before and after death	Maintaining dignity, privacy, and confidentiality	Person Centred Care
McCallum and McConigley 2013	Providing care for family	Partnership with patients and families	Person Centred Care
McCallum and McConigley 2013	Ethical dilemmas	Being ethical	Positive Interpersonal Behaviours
McCallum and McConigley 2013	Focus on comfort	Patient and family comfort	Management of the Environment
McCallum and McConigley 2013	Respecting wishes	Recognition of patient preferences	Person Centred Care
McCallum and McConigley 2013	Emotional and spiritual peace	Ensuring spiritual well-being	Person Centred Care
McCallum and McConigley 2013	Physical peace i.e. ward environment	Clean and tidy environment	Management of the Environment
McCallum and McConigley 2013	Balancing the demands of the role	Understanding human and environmental factors that mitigate harm	Promotion of Safety
McCallum and McConigley 2013	Uphold policy and procedures	Audit/Policy/Guidelines/Service plan	Clinical Leadership and Governance
McCallum and McConigley 2013	Balancing the demands of the role	Understanding human and environmental factors that mitigate harm	Promotion of Safety
McClement and Degner 1995	Responding after death has occurred	Maintaining dignity, privacy, and confidentiality	Person Centred Care
McClement and Degner 1995	Support of family at bedside of dying person	Patient and family comfort	Management of the Environment
McClement and Degner 1995	The appearance of their loved one	Maintaining dignity, privacy, and confidentiality	Person Centred Care
McClement and Degner 1995	Noise level modified	Noise minimization	Management of the Environment
McClement and Degner 1995	Subdued lighting	Appropriate lighting	Management of the Environment
McClement and Degner 1995	Removal of invasive lines	Psychomotor skill/Discipline and context specific knowledge	Medical/Nursing and Technical Competence
McClement and Degner 1995	Providing information	Provision of holistic care	Person Centred Care
McClement and Degner 1995	Providing information about supports available	Provision of holistic care	Person Centred Care
McClement and Degner 1995	Giving time to be alone with deceased.	Emotional intelligence and relational empathy	Positive Interpersonal Behaviours
McClement and Degner 1995	Demonstrate respect for the body	Maintaining dignity, privacy, and confidentiality	Person Centred Care
McClement and Degner 1995	Talking to the deceased as they worked	Maintaining dignity, privacy, and confidentiality	Person Centred Care
McClement and Degner 1995	Unhurried gentle handing	Maintaining dignity, privacy, and confidentiality	Person Centred Care
McClement and Degner 1995	Responding to the family	Partnership with patients and families	Person Centred Care
McClement and Degner 1995	Responding to the need for information	Provision of holistic care	Person Centred Care
McClement and Degner 1995	Reduce potential for future regret	Engaging authentically	Person Centred Care
McClement and Degner 1995	Facilitating the transition from cure to palliative care	Critical thinking and problem solving	Medical/Nursing and Technical Competence
McClement and Degner 1995	Responding to anger	Emotional intelligence and relational empathy	Positive Interpersonal Behaviours
McClement and Degner 1995	Responding to colleagues	Teamwork climate	Positive Interpersonal Behaviours
McClement and Degner 1995	Providing comfort	Patient and family comfort	Management of the Environment
McClement and Degner 1995	Enhancing personal growth for self	Ownership/accountability/role responsibility	Positive Interpersonal Behaviours
Melender et al 2022	Social interaction	Effective communication	Positive Interpersonal Behaviours
Melender et al 2022	Providing support	Empathy and care	Person Centred Care
Melender et al 2022	Collaboration	Collaboration	Positive Interpersonal Behaviours
Melender et al 2022	Theoretical competence	Psychomotor skill/Discipline and context specific knowledge	Medical/Nursing and Technical Competence
Melender et al 2022	Pedagogical - counselling and education	Mentorship	Clinical Leadership and Governance
Melender et al 2022	Supporting development and competence of others	Supervision and education of other health professionals	Clinical Leadership and Governance
Melender et al 2022	Coordination	Unit based/direct care strategic leadership and clinical coordination	Clinical Leadership and Governance
Melender et al 2022	Caring for dying patients	Psychomotor skill/Discipline and context specific knowledge	Medical/Nursing and Technical Competence
Melender et al 2022	Family centred care	Partnership with patients and families	Person Centred Care
Melender et al 2022	Ethical competence	Being ethical	Positive Interpersonal Behaviours
Melender et al 2022	Clinical expertise	Psychomotor skill/Discipline and context specific knowledge	Medical/Nursing and Technical Competence
Melender et al 2022	Decision making	Critical thinking and problem solving	Medical/Nursing and Technical Competence
Mok and Chiu 2004	Reduce suffering	Psychomotor skill/Discipline and context specific knowledge	Medical/Nursing and Technical Competence
Mok and Chiu 2004	Provide comfort	Patient and family comfort	Management of the Environment
Mok and Chiu 2004	Meeting expectations	Recognition of patient preferences	Person Centred Care
Mok and Chiu 2004	Taking the initiate	Psychomotor skill/Discipline and context specific knowledge	Medical/Nursing and Technical Competence
Mok and Chiu 2004	Giving time and space	Maintaining dignity, privacy, and confidentiality	Person Centred Care
Mok and Chiu 2004	Adjust as appropriate	Adaptability	Positive Interpersonal Behaviours
Mok and Chiu 2004	Responding to patients needs	Critical thinking and problem solving	Medical/Nursing and Technical Competence
Mok and Chiu 2004	Understanding patient needs	Psychomotor skill/Discipline and context specific knowledge	Medical/Nursing and Technical Competence
Mok and Chiu 2004	Displaying caring attitude	Empathy and care	Person Centred Care
Mok and Chiu 2004	Providing holistic care	Provision of holistic care	Person Centred Care
Mok and Chiu 2004	Acting as patient advocate	Patient advocacy	Person Centred Care
Mok and Chiu 2004	Developing a trusting relationship	Engaging authentically	Person Centred Care
Mok and Chiu 2004	Finding meaning in loss	Ownership/accountability/role responsibility	Positive Interpersonal Behaviours
Mok and Chiu 2004	Letting go	Ownership/accountability/role responsibility	Positive Interpersonal Behaviours
Nasu et al 2019	Nurse expertise	Psychomotor skill/Discipline and context specific knowledge	Medical/Nursing and Technical Competence
Nasu et al 2019	Building a community	Mobilising others	Clinical Leadership and Governance
Nasu et al 2019	Harmonising care with the dying process	Psychomotor skill/Discipline and context specific knowledge	Medical/Nursing and Technical Competence
Nasu et al 2019	Being aware of patient issues	Recognition of patient preferences	Person Centred Care
Nasu et al 2019	Family issues	Partnership with patients and families	Person Centred Care
Nasu et al 2019	Being aware of family needs	Partnership with patients and families	Person Centred Care
Nasu et al 2019	Guiding family	Partnership with patients and families	Person Centred Care
Nasu et al 2019	Being aware of patients wishes about their future care	Promoting and respecting informed decision-making	Person Centred Care
Nasu et al 2019	Guiding care workers	Supervision and education of other health professionals	Clinical Leadership and Governance
Nasu et al 2019	Creating opportunities for staff to visit dying patient	Mutual support	Positive Interpersonal Behaviours
Nasu et al 2019	Creating opportunities for residents to visit dying patient	Mutual support	Positive Interpersonal Behaviours
Nasu et al 2019	Creating opportunities to say goodbye	Mutual support	Positive Interpersonal Behaviours
Nasu et al 2019	Care after death	Provision of holistic care	Person Centred Care
Nasu et al 2019	Communication with relative and care workers	Effective communication	Positive Interpersonal Behaviours
Nasu et al 2019	Culturally appropriate care	Cultural knowledge and sensitivity	Person Centred Care
Nasu et al 2019	Involving community in dying patients support	Ensuring spiritual well-being	Person Centred Care
Newton and McVickar 2013	Busy work place	Recognition and response to adverse events including clinical deterioration	Promotion of Safety
Newton and McVickar 2013	Clinical advances	Psychomotor skill/Discipline and context specific knowledge	Medical/Nursing and Technical Competence
Newton and McVickar 2013	Balancing the demands of the role	Understanding human and environmental factors that mitigate harm	Promotion of Safety
Newton and McVickar 2013	Expertise	Psychomotor skill/Discipline and context specific knowledge	Medical/Nursing and Technical Competence
Newton and McVickar 2013	Advanced communication skills	Effective communication	Positive Interpersonal Behaviours
Newton and McVickar 2013	Acting quickly	Critical thinking and problem solving	Medical/Nursing and Technical Competence
Newton and McVickar 2013	Dealing with complexity	Critical thinking and problem solving	Medical/Nursing and Technical Competence
Newton and McVickar 2013	Sensing patients narrative	Emotional intelligence and relational empathy	Positive Interpersonal Behaviours
Newton and McVickar 2013	Preserving own integrity	Ownership/accountability/role responsibility	Positive Interpersonal Behaviours
Newton and McVickar 2013	Valuing the patient	Recognition of patient preferences	Person Centred Care
Newton and McVickar 2013	Connecting	Engaging authentically	Person Centred Care
Newton and McVickar 2013	Empowering	Independence/Empowerment	Person Centred Care
Newton and McVickar 2013	Assisting finding meaning	Ensuring spiritual well-being	Person Centred Care
Newton and McVickar 2013	Relationship with patient	Partnership with patients and families	Person Centred Care
O'Connor and Peters 2009	Efficient transition of patients between hospitals and community	Unit based/direct care strategic leadership and clinical coordination	Clinical Leadership and Governance
O'Connor and Peters 2009	Moving away from hands on to consulting and supporting	Mentorship	Clinical Leadership and Governance
O'Connor and Peters 2009	Support provided to medical team	Mentorship	Clinical Leadership and Governance
O'Connor and Peters 2009	Providing clinical expertise education counselling	Mentorship	Clinical Leadership and Governance
O'Connor and Peters 2009	Education	Supervision and education of other health professionals	Clinical Leadership and Governance
O'Connor and Peters 2009	Negotiate transfer of patients to palliative care facilities	Unit based/direct care strategic leadership and clinical coordination	Clinical Leadership and Governance
O'Connor and Peters 2009	Research data collection	Research activity	Clinical Leadership and Governance
O'Connor and Peters 2009	Discharge planning community liaison	Unit based/direct care strategic leadership and clinical coordination	Clinical Leadership and Governance
O'Connor and Peters 2009	Connected to community service	Unit based/direct care strategic leadership and clinical coordination	Clinical Leadership and Governance
O'Connor and Peters 2009	Recognising personal and professional boundaries	Ownership/accountability/role responsibility	Positive Interpersonal Behaviours
O'Connor and Peters 2009	Balancing the demands of the role	Understanding human and environmental factors that mitigate harm	Promotion of Safety
O'Connor and Peters 2009	Negotiating skills and networking	Unit based/direct care strategic leadership and clinical coordination	Clinical Leadership and Governance
O'Connor and Peters 2009	Being calm showing empathy	Empathy and care	Person Centred Care
O'Connor and Peters 2009	Clinical expertise	Psychomotor skill/Discipline and context specific knowledge	Medical/Nursing and Technical Competence
O'Connor and Peters 2009	Advocating	Patient advocacy	Person Centred Care
O'Connor and Peters 2009	Resolving conflict	Conflict resolution	Positive Interpersonal Behaviours
Oliveira et al 2016	Advocating for a change in the goal of care	Patient advocacy	Person Centred Care
Oliveira et al 2016	Questioning purpose of intervention	Recognition of patient preferences	Person Centred Care
Oliveira et al 2016	Challenging treatment approaches	Teamwork climate	Positive Interpersonal Behaviours
Oliveira et al 2016	Pushing for a decision	Team orientation	Positive Interpersonal Behaviours
Oliveira et al 2016	Allying with the allies	Collaboration	Positive Interpersonal Behaviours
Oliveira et al 2016	Reporting deterioration in condition/negative effects of treatment	Psychomotor skill/Discipline and context specific knowledge	Medical/Nursing and Technical Competence
Oliveira et al 2016	Creating physical comfort	Patient and family comfort	Management of the Environment
Oliveira et al 2016	Getting tools in place medication, equipment and consultation	Unit based/direct care strategic leadership and clinical coordination	Clinical Leadership and Governance
Oliveira et al 2016	Coordinating care	Unit based/direct care strategic leadership and clinical coordination	Clinical Leadership and Governance
Oliveira et al 2016	Adapting the environment	Patient and family comfort	Management of the Environment
Oliveira et al 2016	Providing physical comfort	Psychomotor skill/Discipline and context specific knowledge	Medical/Nursing and Technical Competence
Oliveira et al 2016	Interprofessional team	Team leadership	Positive Interpersonal Behaviours
Oliveira et al 2016	Learning from each other	Mentorship	Clinical Leadership and Governance
Oliveira et al 2016	Mentoring	Mentorship	Clinical Leadership and Governance
Oliveira et al 2016	Teaching	Supervision and education of other health professionals	Clinical Leadership and Governance
Oliveira et al 2016	Support for each other	Ownership/accountability/role responsibility	Positive Interpersonal Behaviours
Oliveira et al 2016	Working together to provide care	Collaboration	Positive Interpersonal Behaviours
Oliveira et al 2016	Emotional comfort	Ensuring spiritual well-being	Person Centred Care
Oliveira et al 2016	Connecting with the patient	Engaging authentically	Person Centred Care
Oliveira et al 2016	Creating sharing moments	Partnership with patients and families	Person Centred Care
Oliveira et al 2016	Attending to the little things	Provision of holistic care	Person Centred Care
Oliveira et al 2016	Working at patients pace	Recognition of patient preferences	Person Centred Care
Oliveira et al 2016	Listening	Engaging authentically	Person Centred Care
Oliveira et al 2016	Being there	Engaging authentically	Person Centred Care
Oliveira et al 2016	Use of voice and touch	Engaging authentically	Person Centred Care
Oliveira et al 2016	Individualising care	Partnership with patients and families	Person Centred Care
Oliveira et al 2016	Granting special requests	Recognition of patient preferences	Person Centred Care
Oliveira et al 2016	Building a relationship with the family	Partnership with patients and families	Person Centred Care
Oliveira et al 2016	Spending time	Engaging authentically	Person Centred Care
Oliveira et al 2016	Getting to know the family	Partnership with patients and families	Person Centred Care
Oliveira et al 2016	Earning trust	Engaging authentically	Person Centred Care
Oliveira et al 2016	Supporting the family	Partnership with patients and families	Person Centred Care
Oliveira et al 2016	Preparing for what's to come	Partnership with patients and families	Person Centred Care
Oliveira et al 2016	Educating the family	Partnership with patients and families	Person Centred Care
Oliveira et al 2016	Addressing misconceptions	Open disclosure	Person Centred Care
Oliveira et al 2016	Reassurance	Provision of holistic care	Person Centred Care
Oliveira et al 2016	Engaging in personal and professional development	Professional development	Clinical Leadership and Governance
Oliveira et al 2016	Professional standards	Professional development	Clinical Leadership and Governance
Oliveira et al 2016	Experience	Psychomotor skill/Discipline and context specific knowledge	Medical/Nursing and Technical Competence
Oliveira et al 2016	Providing comfort avoiding suffering	Patient and family comfort	Management of the Environment
Oliveira et al 2016	Doing the best	Professionalism	Positive Interpersonal Behaviours
Oliveira et al 2016	Finding meaning in loss	Ownership/accountability/role responsibility	Positive Interpersonal Behaviours
Pavlish and Ceronsky 2009	Teaching family	Partnership with patients and families	Person Centred Care
Pavlish and Ceronsky 2009	Caring	Professionalism	Positive Interpersonal Behaviours
Pavlish and Ceronsky 2009	Advocating	Patient advocacy	Person Centred Care
Pavlish and Ceronsky 2009	Coordinating	Unit based/direct care strategic leadership and clinical coordination	Clinical Leadership and Governance
Pavlish and Ceronsky 2009	Mobilising	Mobilising others	Clinical Leadership and Governance
Pavlish and Ceronsky 2009	Clinical expertise	Psychomotor skill/Discipline and context specific knowledge	Medical/Nursing and Technical Competence
Pavlish and Ceronsky 2009	Honesty	Being ethical	Positive Interpersonal Behaviours
Pavlish and Ceronsky 2009	Helping families to relate to a dying loved one	Partnership with patients and families	Person Centred Care
Pavlish and Ceronsky 2009	Building relationships between patients and families	Partnership with patients and families	Person Centred Care
Pavlish and Ceronsky 2009	Feeling the need in the room	Critical thinking and problem solving	Medical/Nursing and Technical Competence
Pavlish and Ceronsky 2009	Sit and listen	Emotional intelligence and relational empathy	Positive Interpersonal Behaviours
Pavlish and Ceronsky 2009	Listening and investigation who your patient is	Recognition of patient preferences	Person Centred Care
Pavlish and Ceronsky 2009	Presence and being there	Engaging authentically	Person Centred Care
Pavlish and Ceronsky 2009	Collaboration	Collaboration	Positive Interpersonal Behaviours
Raphael et al 2014	Involvement according to GP wishes	Teamwork climate	Positive Interpersonal Behaviours
Raphael et al 2014	Education and training	Supervision and education of other health professionals	Clinical Leadership and Governance
Raphael et al 2014	Advocating	Patient advocacy	Person Centred Care
Raphael et al 2014	Supportive care	Psychomotor skill/Discipline and context specific knowledge	Medical/Nursing and Technical Competence
Raphael et al 2014	Build relationships	Engaging authentically	Person Centred Care
Raphael et al 2014	Partnership approach	Partnership with patients and families	Person Centred Care
Reimer-Kirkham et al 2016	Knowledge of palliative care approach	Psychomotor skill/Discipline and context specific knowledge	Medical/Nursing and Technical Competence
Reimer-Kirkham et al 2016	Interpersonal relationships and communication	Partnership with patients and families	Person Centred Care
Reimer-Kirkham et al 2016	Collaboration	Collaboration	Positive Interpersonal Behaviours
Reimer-Kirkham et al 2016	Role clarity and cross over	Adaptability	Positive Interpersonal Behaviours
Reimer-Kirkham et al 2016	Identifying those who would benefit from Palliative care	Unit based/direct care strategic leadership and clinical coordination	Clinical Leadership and Governance
Reimer-Kirkham et al 2016	Liaising between patient family and HCP	Effective communication	Positive Interpersonal Behaviours
Reimer-Kirkham et al 2016	Navigating the health care system to mobilise supportive resources	Systems knowledge	Clinical Leadership and Governance
Reimer-Kirkham et al 2016	Knowledge about palliative care approach	Psychomotor skill/Discipline and context specific knowledge	Medical/Nursing and Technical Competence
Reimer-Kirkham et al 2016	Support HCP knowledge of palliative care	Supervision and education of other health professionals	Clinical Leadership and Governance
Reimer-Kirkham et al 2016	Clarify of team member roles	Team leadership	Positive Interpersonal Behaviours
Reinke et al 2010	Clinical skills	Psychomotor skill/Discipline and context specific knowledge	Medical/Nursing and Technical Competence
Salum et al 2017	Complexity of care	Critical thinking and problem solving	Medical/Nursing and Technical Competence
Salum et al 2017	Extending care to family members	Partnership with patients and families	Person Centred Care
Salum et al 2017	Understanding the uniqueness and individuality	Recognition of patient preferences	Person Centred Care
Salum et al 2017	Personal values and beliefs	Ownership/accountability/role responsibility	Positive Interpersonal Behaviours
Sarıkahya et al 2023	Spirtual support	Ensuring spiritual well-being	Person Centred Care
Sarıkahya et al 2023	Building connections	Engaging authentically	Person Centred Care
Sarıkahya et al 2023	Communication with patient	Effective communication	Positive Interpersonal Behaviours
Sarıkahya et al 2023	Communication with family	Effective communication	Positive Interpersonal Behaviours
Sarıkahya et al 2023	Making sense of life and death	Effective communication	Positive Interpersonal Behaviours
Sarıkahya et al 2023	Maintaining feeling of hope	Ensuring spiritual well-being	Person Centred Care
Sarıkahya et al 2023	Providing moral support	Ensuring spiritual well-being	Person Centred Care
Sarıkahya et al 2023	Meeting self-care needs	Psychomotor skill/Discipline and context specific knowledge	Medical/Nursing and Technical Competence
Sarıkahya et al 2023	Pain management	Psychomotor skill/Discipline and context specific knowledge	Medical/Nursing and Technical Competence
Sarıkahya et al 2023	Wound care	Psychomotor skill/Discipline and context specific knowledge	Medical/Nursing and Technical Competence
Sarıkahya et al 2023	Psychological support	Psychomotor skill/Discipline and context specific knowledge	Medical/Nursing and Technical Competence
Schaepe et al 2011	Physical care	Psychomotor skill/Discipline and context specific knowledge	Medical/Nursing and Technical Competence
Schaepe et al 2011	Psychological and spiritual care	Psychomotor skill/Discipline and context specific knowledge	Medical/Nursing and Technical Competence
Schaepe et al 2011	Supportive care	Psychomotor skill/Discipline and context specific knowledge	Medical/Nursing and Technical Competence
Schaepe et al 2011	Networking with other professionals and family	Collaboration	Positive Interpersonal Behaviours
Schaepe et al 2011	Advocating	Patient advocacy	Person Centred Care
Schaepe et al 2011	Provide information	Effective communication	Positive Interpersonal Behaviours
Taylor et al 1997	Dealing with death	Ownership/accountability/role responsibility	Positive Interpersonal Behaviours
Taylor et al 1997	Connections with family and patients,	Engaging authentically	Person Centred Care
Taylor et al 1997	Acting as an advocate	Patient advocacy	Person Centred Care
Taylor et al 1997	Building interpersonal relationships	Engaging authentically	Person Centred Care
Taylor et al 1997	Facilitating breakthroughs and acceptance	Promoting and respecting informed decision-making	Person Centred Care
Taylor et al 1997	Facilitating trust and support	Engaging authentically	Person Centred Care
Taylor et al 1997	Support from colleagues	Ownership/accountability/role responsibility	Positive Interpersonal Behaviours
Taylor et al 1997	Giving solutions to unique patient problems	Provision of holistic care	Person Centred Care
Taylor et al 1997	Being involved in issues	Partnership with patients and families	Person Centred Care
Taylor et al 1997	Examining feelings and emotions	Reflective practice	Positive Interpersonal Behaviours
Thompson et al 2006	Physical needs	Psychomotor skill/Discipline and context specific knowledge	Medical/Nursing and Technical Competence
Thompson et al 2006	Appropriate care plan in place	Psychomotor skill/Discipline and context specific knowledge	Medical/Nursing and Technical Competence
Thompson et al 2006	Driven by advocacy	Patient advocacy	Person Centred Care
Thompson et al 2006	Physician education	Supervision and education of other health professionals	Clinical Leadership and Governance
Thompson et al 2006	Being there, presence	Engaging authentically	Person Centred Care
Thompson et al 2006	Recommend and employ speciality services	Unit based/direct care strategic leadership and clinical coordination	Clinical Leadership and Governance
Thompson et al 2006	Supporting emotional and spiritual needs of family	Partnership with patients and families	Person Centred Care
Thompson et al 2006	Adjusting the care environment	Patient and family comfort	Management of the Environment
Thompson et al 2006	Education for doctors, nurses and administration	Supervision and education of other health professionals	Clinical Leadership and Governance
Thompson et al 2006	Supporting patient and family following a lane change	Recognition and response to adverse events including clinical deterioration	Promotion of Safety
Tse et al 2016	Supporting the dying patient	Empathy and care	Person Centred Care
Tse et al 2016	Estimating the duration of End of Life care	Psychomotor skill/Discipline and context specific knowledge	Medical/Nursing and Technical Competence
Tse et al 2016	Assessment	Psychomotor skill/Discipline and context specific knowledge	Medical/Nursing and Technical Competence
Tse et al 2016	Promoting appropriate location for End of Life	Patient privacy	Management of the Environment
Tse et al 2016	Promoting comfort and care	Patient and family comfort	Management of the Environment
Tse et al 2016	Family engagement in choosing interventions	Partnership with patients and families	Person Centred Care
Tse et al 2016	Supporting family express concerns	Partnership with patients and families	Person Centred Care
Tse et al 2016	Balancing family needs, patients interest and dignity	Recognition of patient preferences	Person Centred Care
Tse et al 2016	Passion for nursing as a caring profession	Professionalism	Positive Interpersonal Behaviours
Tse et al 2016	Balancing the demands of the role	Understanding human and environmental factors that mitigate harm	Promotion of Safety
Tse et al 2016	Resource utilisation	Unit based/direct care strategic leadership and clinical coordination	Clinical Leadership and Governance
Wallerstedt and Andershed 2007	To fulfil the wishes of the patient	Recognition of patient preferences	Person Centred Care
Wallerstedt and Andershed 2007	To make the patient fell as good as possible	Provision of holistic care	Person Centred Care
Wallerstedt and Andershed 2007	Delivery of best possible care	Knowledge translation	Evidence Based Practice
Wallerstedt and Andershed 2007	Good knowledge base	Psychomotor skill/Discipline and context specific knowledge	Medical/Nursing and Technical Competence
Wallerstedt and Andershed 2007	Commitment to caring for the dying	Professionalism	Positive Interpersonal Behaviours
Wallerstedt and Andershed 2007	Everyday encounters	Engaging authentically	Person Centred Care
Wallerstedt and Andershed 2007	Responsibility for caring for the gravely ill/dying	Adaptability	Positive Interpersonal Behaviours
Wallerstedt and Andershed 2007	Responsibility of caring for the curative patient	Adaptability	Positive Interpersonal Behaviours
Wallerstedt and Andershed 2007	Cooperation, working together with patient and family	Partnership with patients and families	Person Centred Care
Wallerstedt and Andershed 2007	Working with the doctors	Collaboration	Positive Interpersonal Behaviours
Wallerstedt and Andershed 2007	Knowledge and experience	Psychomotor skill/Discipline and context specific knowledge	Medical/Nursing and Technical Competence
Wallerstedt and Andershed 2007	Managing feelings	Empathy and care	Person Centred Care
Wallerstedt and Andershed 2007	Balancing the demands of the role	Understanding human and environmental factors that mitigate harm	Promotion of Safety
Wallerstedt and Andershed 2007	Finding meaning in loss	Ownership/accountability/role responsibility	Positive Interpersonal Behaviours
Wallerstedt and Andershed 2007	To fulfil special wishes	Recognition of patient preferences	Person Centred Care
Wallerstedt and Andershed 2007	Care for the whole person	Provision of holistic care	Person Centred Care
Wallerstedt and Andershed 2007	Balancing the demands of the role	Understanding human and environmental factors that mitigate harm	Promotion of Safety
Wallerstedt and Andershed 2007	Managing stress	Ownership/accountability/role responsibility	Positive Interpersonal Behaviours
Wu and Volker 2009	Providing holistic meaningful care	Provision of holistic care	Person Centred Care
Wu and Volker 2009	Close relationship	Partnership with patients and families	Person Centred Care
Wu and Volker 2009	Reciprocal relationship	Emotional intelligence and relational empathy	Positive Interpersonal Behaviours
Wu and Volker 2009	Daily nursing care	Psychomotor skill/Discipline and context specific knowledge	Medical/Nursing and Technical Competence
Wu and Volker 2009	Making sense of suffering and finding meaning	Ensuring spiritual well-being	Person Centred Care
Wu and Volker 2009	Negative beliefs about hospice	Cultural knowledge and sensitivity	Person Centred Care
Wu and Volker 2009	Cultural issues around dying	Cultural knowledge and sensitivity	Person Centred Care
Wu and Volker 2009	Family care	Partnership with patients and families	Person Centred Care
Wu and Volker 2009	Mentorship of new staff	Mentorship	Clinical Leadership and Governance
Wu and Volker 2009	Managing the dying process	Psychomotor skill/Discipline and context specific knowledge	Medical/Nursing and Technical Competence
Wu and Volker 2009	Positive experience of being cared for	Emotional intelligence and relational empathy	Positive Interpersonal Behaviours
Wu and Volker 2009	Managing stress	Ownership/accountability/role responsibility	Positive Interpersonal Behaviours
Wu and Volker 2009	Having a sense of worth from work	Ownership/accountability/role responsibility	Positive Interpersonal Behaviours
Wu and Volker 2009	Complex process	Critical thinking and problem solving	Medical/Nursing and Technical Competence
Wu and Volker 2009	Caring for the dying patient and their families	Provision of holistic care	Person Centred Care
Wu and Volker 2009	Managing the emotional impact of caring	Ownership/accountability/role responsibility	Positive Interpersonal Behaviours

## Sheet: EBP
Author	Code	Element	Domain
Wallerstedt and Andershed 2007	Delivery of best possible care	Knowledge translation	Evidence Based Practice

## Sheet: Med Nurs
Author	Code	Element	Domain
Andersson et al 2016	Moving back and forth between curative and palliative	Critical thinking and problem solving	Medical/Nursing and Technical Competence
Andersson et al 2016	Physician focus	Psychomotor skill/Discipline and context specific knowledge	Medical/Nursing and Technical Competence
Andersson et al 2016	Care at end of life	Psychomotor skill/Discipline and context specific knowledge	Medical/Nursing and Technical Competence
Andersson et al 2016	Caring for dying patients	Psychomotor skill/Discipline and context specific knowledge	Medical/Nursing and Technical Competence
Angheluta et al 2020	Detecting the turning point	Critical thinking and problem solving	Medical/Nursing and Technical Competence
Angheluta et al 2020	Care is adjustment	Critical thinking and problem solving	Medical/Nursing and Technical Competence
Angheluta et al 2020	Weighing the benefit of certain care activities	Critical thinking and problem solving	Medical/Nursing and Technical Competence
Arbour and Wiegand 2014	Managing symptoms	Psychomotor skill/Discipline and context specific knowledge	Medical/Nursing and Technical Competence
Arnaert and Wainwright 2009	Palliative care knowledge and sharing it	Psychomotor skill/Discipline and context specific knowledge	Medical/Nursing and Technical Competence
Arnaert and Wainwright 2009	Specific knowledge and critical thinking & problem solving	Psychomotor skill/Discipline and context specific knowledge	Medical/Nursing and Technical Competence
Balasubramanian and Read 2012	Being prepared for meetings	Psychomotor skill/Discipline and context specific knowledge	Medical/Nursing and Technical Competence
Balasubramanian and Read 2012	Knowledge of non malignant conditions	Psychomotor skill/Discipline and context specific knowledge	Medical/Nursing and Technical Competence
Balasubramanian and Read 2012	Complexity	Critical thinking and problem solving	Medical/Nursing and Technical Competence
Brysiewicz and Campbell 2015	Pain free	Psychomotor skill/Discipline and context specific knowledge	Medical/Nursing and Technical Competence
Brysiewicz and Campbell 2015	Symptom free	Psychomotor skill/Discipline and context specific knowledge	Medical/Nursing and Technical Competence
Brysiewicz and Campbell 2015	Understanding morphine	Psychomotor skill/Discipline and context specific knowledge	Medical/Nursing and Technical Competence
Cagle et al 2017	Symptom management	Psychomotor skill/Discipline and context specific knowledge	Medical/Nursing and Technical Competence
Canning et al 2007	Complex supportive care	Critical thinking and problem solving	Medical/Nursing and Technical Competence
Canning et al 2007	Tacit knowledge	Psychomotor skill/Discipline and context specific knowledge	Medical/Nursing and Technical Competence
Chan et al 2020	Managing physical symptoms	Psychomotor skill/Discipline and context specific knowledge	Medical/Nursing and Technical Competence
Chan et al 2020	Realistic goals of care and treatment plans	Psychomotor skill/Discipline and context specific knowledge	Medical/Nursing and Technical Competence
Chapple et al 2006	Timing of interventions	Critical thinking and problem solving	Medical/Nursing and Technical Competence
Davies and Oberle 1990	Getting baseline information	Psychomotor skill/Discipline and context specific knowledge	Medical/Nursing and Technical Competence
Davies and Oberle 1990	Doing for	Psychomotor skill/Discipline and context specific knowledge	Medical/Nursing and Technical Competence
Davies and Oberle 1990	Controlling pain and symptoms	Psychomotor skill/Discipline and context specific knowledge	Medical/Nursing and Technical Competence
Efstathiou and Walker 2014	Reducing technical care	Psychomotor skill/Discipline and context specific knowledge	Medical/Nursing and Technical Competence
Ellington et al 2013	Family comprehensive assessment	Psychomotor skill/Discipline and context specific knowledge	Medical/Nursing and Technical Competence
Ellington et al 2013	Patient comprehensive assessment	Psychomotor skill/Discipline and context specific knowledge	Medical/Nursing and Technical Competence
Ellington et al 2013	Adapting approach according to patient need	Critical thinking and problem solving	Medical/Nursing and Technical Competence
Ellington et al 2013	Medical technology	Psychomotor skill/Discipline and context specific knowledge	Medical/Nursing and Technical Competence
Ellington et al 2013	Comprehensive assessment	Psychomotor skill/Discipline and context specific knowledge	Medical/Nursing and Technical Competence
Evans and Hallett 2007	Giving medications	Psychomotor skill/Discipline and context specific knowledge	Medical/Nursing and Technical Competence
Ferguson 2018	Physical care	Psychomotor skill/Discipline and context specific knowledge	Medical/Nursing and Technical Competence
Ferguson 2018	Importance of knowing the disease process	Psychomotor skill/Discipline and context specific knowledge	Medical/Nursing and Technical Competence
Ferguson 2018	Intensive nursing	Psychomotor skill/Discipline and context specific knowledge	Medical/Nursing and Technical Competence
Georges et al 2002	Well organised scientific approach	Psychomotor skill/Discipline and context specific knowledge	Medical/Nursing and Technical Competence
Georges et al 2002	Technical competent nurse	Psychomotor skill/Discipline and context specific knowledge	Medical/Nursing and Technical Competence
Georges et al 2002	Finding solutions	Critical thinking and problem solving	Medical/Nursing and Technical Competence
Georges et al 2002	Using clinical tools	Psychomotor skill/Discipline and context specific knowledge	Medical/Nursing and Technical Competence
Georges et al 2002	Nursing interventions	Psychomotor skill/Discipline and context specific knowledge	Medical/Nursing and Technical Competence
Georges et al 2002	Managing pain	Psychomotor skill/Discipline and context specific knowledge	Medical/Nursing and Technical Competence
Georges et al 2002	Symptom management	Psychomotor skill/Discipline and context specific knowledge	Medical/Nursing and Technical Competence
Georges et al 2002	Assessment	Psychomotor skill/Discipline and context specific knowledge	Medical/Nursing and Technical Competence
Georges et al 2002	Prioritising care	Critical thinking and problem solving	Medical/Nursing and Technical Competence
Gotay et al 1985	Pain management	Psychomotor skill/Discipline and context specific knowledge	Medical/Nursing and Technical Competence
Gotay et al 1985	Giving psychological support	Psychomotor skill/Discipline and context specific knowledge	Medical/Nursing and Technical Competence
Gotay et al 1985	Nursing skills and knowledge	Psychomotor skill/Discipline and context specific knowledge	Medical/Nursing and Technical Competence
Gotay et al 1985	Intuitive knowledge	Psychomotor skill/Discipline and context specific knowledge	Medical/Nursing and Technical Competence
Gotay et al 1985	Problem solving decision making ability	Critical thinking and problem solving	Medical/Nursing and Technical Competence
Griffiths et al 2007	High quality care	Critical thinking and problem solving	Medical/Nursing and Technical Competence
Griffiths et al 2007	Supportive care	Psychomotor skill/Discipline and context specific knowledge	Medical/Nursing and Technical Competence
Griffiths et al 2007	Physical care	Psychomotor skill/Discipline and context specific knowledge	Medical/Nursing and Technical Competence
Heslin and Bramwell 1989	Nurses consistent assessment of family needs	Psychomotor skill/Discipline and context specific knowledge	Medical/Nursing and Technical Competence
Heslin and Bramwell 1989	Assessing the individuals strengths needs and desires	Psychomotor skill/Discipline and context specific knowledge	Medical/Nursing and Technical Competence
Heslin and Bramwell 1989	Knowing the types of pain	Psychomotor skill/Discipline and context specific knowledge	Medical/Nursing and Technical Competence
Heslin and Bramwell 1989	Exploring subtle changes in responses	Psychomotor skill/Discipline and context specific knowledge	Medical/Nursing and Technical Competence
Heslin and Bramwell 1989	Continued assessment	Critical thinking and problem solving	Medical/Nursing and Technical Competence
Heslin and Bramwell 1989	Recognising verbal and non verbal clues	Psychomotor skill/Discipline and context specific knowledge	Medical/Nursing and Technical Competence
Heslin and Bramwell 1989	Knowing the patients needs in relation to ADLs	Critical thinking and problem solving	Medical/Nursing and Technical Competence
Howell et al 2014	Assessment	Psychomotor skill/Discipline and context specific knowledge	Medical/Nursing and Technical Competence
Howell et al 2014	Interventions	Psychomotor skill/Discipline and context specific knowledge	Medical/Nursing and Technical Competence
Howell et al 2014	Evaluation	Psychomotor skill/Discipline and context specific knowledge	Medical/Nursing and Technical Competence
Howell et al 2014	Real time decision making	Critical thinking and problem solving	Medical/Nursing and Technical Competence
Howell et al 2014	Ability to respond to complex or varied situations	Critical thinking and problem solving	Medical/Nursing and Technical Competence
Jahr Svendsen et al 2017	Observe, assess and act	Psychomotor skill/Discipline and context specific knowledge	Medical/Nursing and Technical Competence
Jahr Svendsen et al 2017	Meet patients complex needs	Critical thinking and problem solving	Medical/Nursing and Technical Competence
Johansson and Lindahl 2012	Working with acutely ill patients and terminally ill	Critical thinking and problem solving	Medical/Nursing and Technical Competence
Johansson and Lindahl 2012	Deep knowledge in the field of practice	Psychomotor skill/Discipline and context specific knowledge	Medical/Nursing and Technical Competence
Johnston and Smith 2006	Knowing about illness	Psychomotor skill/Discipline and context specific knowledge	Medical/Nursing and Technical Competence
Kennedy 2005	Getting the balance right	Critical thinking and problem solving	Medical/Nursing and Technical Competence
Kim et al 2014	Recognizing changes	Psychomotor skill/Discipline and context specific knowledge	Medical/Nursing and Technical Competence
Kim et al 2014	Managing symptoms	Psychomotor skill/Discipline and context specific knowledge	Medical/Nursing and Technical Competence
Kwon et al 2020	Using intuition to address critical situations	Psychomotor skill/Discipline and context specific knowledge	Medical/Nursing and Technical Competence
Kwon et al 2020	Responding to patients in a manner suitable to their condition	Psychomotor skill/Discipline and context specific knowledge	Medical/Nursing and Technical Competence
Kwon et al 2020	Quickly responding to patients problems	Critical thinking and problem solving	Medical/Nursing and Technical Competence
Kwon and Byun 2024	Physical care	Psychomotor skill/Discipline and context specific knowledge	Medical/Nursing and Technical Competence
Kwon and Byun 2024	Psychosocial support	Psychomotor skill/Discipline and context specific knowledge	Medical/Nursing and Technical Competence
Kwon and Byun 2024	Spirtual support	Psychomotor skill/Discipline and context specific knowledge	Medical/Nursing and Technical Competence
Kwon and Byun 2024	Pain management	Psychomotor skill/Discipline and context specific knowledge	Medical/Nursing and Technical Competence
Kwon and Byun 2024	Control terminal symptoms	Psychomotor skill/Discipline and context specific knowledge	Medical/Nursing and Technical Competence
Kwon and Byun 2024	Psychological support	Psychomotor skill/Discipline and context specific knowledge	Medical/Nursing and Technical Competence
Kwon and Byun 2024	Taking vitals	Psychomotor skill/Discipline and context specific knowledge	Medical/Nursing and Technical Competence
Kwon and Byun 2024	Develop care plans	Psychomotor skill/Discipline and context specific knowledge	Medical/Nursing and Technical Competence
Kwon and Byun 2024	Alleviate suffering	Psychomotor skill/Discipline and context specific knowledge	Medical/Nursing and Technical Competence
Kwon and Byun 2024	Check condition of patient	Psychomotor skill/Discipline and context specific knowledge	Medical/Nursing and Technical Competence
Kwon and Byun 2024	Assess patients understanding	Psychomotor skill/Discipline and context specific knowledge	Medical/Nursing and Technical Competence
Kwon and Byun 2024	Manage symptoms	Psychomotor skill/Discipline and context specific knowledge	Medical/Nursing and Technical Competence
Kwon and Byun 2024	Pressure sore care	Psychomotor skill/Discipline and context specific knowledge	Medical/Nursing and Technical Competence
Kwon and Byun 2024	Pain management	Psychomotor skill/Discipline and context specific knowledge	Medical/Nursing and Technical Competence
Kwon and Byun 2024	Oral care	Psychomotor skill/Discipline and context specific knowledge	Medical/Nursing and Technical Competence
Kwon and Byun 2024	Develop care plans	Psychomotor skill/Discipline and context specific knowledge	Medical/Nursing and Technical Competence
Kwon and Byun 2024	Assess patient	Psychomotor skill/Discipline and context specific knowledge	Medical/Nursing and Technical Competence
Mak et al 2013	Preparedness	Psychomotor skill/Discipline and context specific knowledge	Medical/Nursing and Technical Competence
Mak et al 2013	Curing versus palliative care	Psychomotor skill/Discipline and context specific knowledge	Medical/Nursing and Technical Competence
Mak et al 2013	Being able to respond	Psychomotor skill/Discipline and context specific knowledge	Medical/Nursing and Technical Competence
Mc William et al 1993	Getting baseline information	Psychomotor skill/Discipline and context specific knowledge	Medical/Nursing and Technical Competence
Mc William et al 1993	Doing for	Psychomotor skill/Discipline and context specific knowledge	Medical/Nursing and Technical Competence
Mc William et al 1993	Controlling pain and symptoms	Psychomotor skill/Discipline and context specific knowledge	Medical/Nursing and Technical Competence
McCallin 2011	Professional judgement	Psychomotor skill/Discipline and context specific knowledge	Medical/Nursing and Technical Competence
McCallum and McConigley 2013	Pain and symptom relief	Psychomotor skill/Discipline and context specific knowledge	Medical/Nursing and Technical Competence
McCallum and McConigley 2013	Physical care needs	Psychomotor skill/Discipline and context specific knowledge	Medical/Nursing and Technical Competence
McClement and Degner 1995	Removal of invasive lines	Psychomotor skill/Discipline and context specific knowledge	Medical/Nursing and Technical Competence
McClement and Degner 1995	Facilitating the transition from cure to palliative care	Critical thinking and problem solving	Medical/Nursing and Technical Competence
Melender et al 2022	Theoretical competence	Psychomotor skill/Discipline and context specific knowledge	Medical/Nursing and Technical Competence
Melender et al 2022	Caring for dying patients	Psychomotor skill/Discipline and context specific knowledge	Medical/Nursing and Technical Competence
Melender et al 2022	Clinical expertise	Psychomotor skill/Discipline and context specific knowledge	Medical/Nursing and Technical Competence
Melender et al 2022	Decision making	Critical thinking and problem solving	Medical/Nursing and Technical Competence
Mok and Chiu 2004	Reduce suffering	Psychomotor skill/Discipline and context specific knowledge	Medical/Nursing and Technical Competence
Mok and Chiu 2004	Taking the initiate	Psychomotor skill/Discipline and context specific knowledge	Medical/Nursing and Technical Competence
Mok and Chiu 2004	Responding to patients needs	Critical thinking and problem solving	Medical/Nursing and Technical Competence
Mok and Chiu 2004	Understanding patient needs	Psychomotor skill/Discipline and context specific knowledge	Medical/Nursing and Technical Competence
Nasu et al 2019	Nurse expertise	Psychomotor skill/Discipline and context specific knowledge	Medical/Nursing and Technical Competence
Nasu et al 2019	Harmonising care with the dying process	Psychomotor skill/Discipline and context specific knowledge	Medical/Nursing and Technical Competence
Newton and McVickar 2013	Clinical advances	Psychomotor skill/Discipline and context specific knowledge	Medical/Nursing and Technical Competence
Newton and McVickar 2013	Expertise	Psychomotor skill/Discipline and context specific knowledge	Medical/Nursing and Technical Competence
Newton and McVickar 2013	Acting quickly	Critical thinking and problem solving	Medical/Nursing and Technical Competence
Newton and McVickar 2013	Dealing with complexity	Critical thinking and problem solving	Medical/Nursing and Technical Competence
O'Connor and Peters 2009	Clinical expertise	Psychomotor skill/Discipline and context specific knowledge	Medical/Nursing and Technical Competence
Oliveira et al 2016	Reporting deterioration in condition/negative effects of treatment	Psychomotor skill/Discipline and context specific knowledge	Medical/Nursing and Technical Competence
Oliveira et al 2016	Providing physical comfort	Psychomotor skill/Discipline and context specific knowledge	Medical/Nursing and Technical Competence
Oliveira et al 2016	Experience	Psychomotor skill/Discipline and context specific knowledge	Medical/Nursing and Technical Competence
Pavlish and Ceronsky 2009	Clinical expertise	Psychomotor skill/Discipline and context specific knowledge	Medical/Nursing and Technical Competence
Pavlish and Ceronsky 2009	Feeling the need in the room	Critical thinking and problem solving	Medical/Nursing and Technical Competence
Raphael et al 2014	Supportive care	Psychomotor skill/Discipline and context specific knowledge	Medical/Nursing and Technical Competence
Reimer-Kirkham et al 2016	Knowledge of palliative care approach	Psychomotor skill/Discipline and context specific knowledge	Medical/Nursing and Technical Competence
Reimer-Kirkham et al 2016	Knowledge about palliative care approach	Psychomotor skill/Discipline and context specific knowledge	Medical/Nursing and Technical Competence
Reinke et al 2010	Clinical skills	Psychomotor skill/Discipline and context specific knowledge	Medical/Nursing and Technical Competence
Salum et al 2017	Complexity of care	Critical thinking and problem solving	Medical/Nursing and Technical Competence
Sarıkahya et al 2023	Meeting self-care needs	Psychomotor skill/Discipline and context specific knowledge	Medical/Nursing and Technical Competence
Sarıkahya et al 2023	Pain management	Psychomotor skill/Discipline and context specific knowledge	Medical/Nursing and Technical Competence
Sarıkahya et al 2023	Wound care	Psychomotor skill/Discipline and context specific knowledge	Medical/Nursing and Technical Competence
Sarıkahya et al 2023	Psychological support	Psychomotor skill/Discipline and context specific knowledge	Medical/Nursing and Technical Competence
Schaepe et al 2011	Physical care	Psychomotor skill/Discipline and context specific knowledge	Medical/Nursing and Technical Competence
Schaepe et al 2011	Psychological and spiritual care	Psychomotor skill/Discipline and context specific knowledge	Medical/Nursing and Technical Competence
Schaepe et al 2011	Supportive care	Psychomotor skill/Discipline and context specific knowledge	Medical/Nursing and Technical Competence
Thompson et al 2006	Physical needs	Psychomotor skill/Discipline and context specific knowledge	Medical/Nursing and Technical Competence
Thompson et al 2006	Appropriate care plan in place	Psychomotor skill/Discipline and context specific knowledge	Medical/Nursing and Technical Competence
Tse et al 2016	Estimating the duration of End of Life care	Psychomotor skill/Discipline and context specific knowledge	Medical/Nursing and Technical Competence
Tse et al 2016	Assessment	Psychomotor skill/Discipline and context specific knowledge	Medical/Nursing and Technical Competence
Wallerstedt and Andershed 2007	Good knowledge base	Psychomotor skill/Discipline and context specific knowledge	Medical/Nursing and Technical Competence
Wallerstedt and Andershed 2007	Knowledge and experience	Psychomotor skill/Discipline and context specific knowledge	Medical/Nursing and Technical Competence
Wu and Volker 2009	Daily nursing care	Psychomotor skill/Discipline and context specific knowledge	Medical/Nursing and Technical Competence
Wu and Volker 2009	Managing the dying process	Psychomotor skill/Discipline and context specific knowledge	Medical/Nursing and Technical Competence
Wu and Volker 2009	Complex process	Critical thinking and problem solving	Medical/Nursing and Technical Competence

## Sheet: Man Env
Author	Code	Element	Domain
Cagle et al 2017	Maintaining a calm and secure environment	Patient and family comfort	Management of the Environment
Chapple et al 2006	Provide an atmosphere of normality	Patient and family comfort	Management of the Environment
Efstathiou and Walker 2014	Creating a less technical atmosphere	Patient and family comfort	Management of the Environment
Efstathiou and Walker 2014	The physical presence of the family	Patient and family comfort	Management of the Environment
Evans and Hallett 2007	Providing relief	Patient and family comfort	Management of the Environment
Evans and Hallett 2007	Providing comfort	Patient and family comfort	Management of the Environment
Griffiths et al 2007	Managing psychological concerns	Patient and family comfort	Management of the Environment
Hemberg and Bergdahl 2019	Providing security and comfort	Patient and family comfort	Management of the Environment
Johnston and Smith 2006	Patient feeling relaxed	Patient and family comfort	Management of the Environment
Johnston and Smith 2006	Creating a calm environment	Noise minimization	Management of the Environment
Johnston and Smith 2006	Different from the hospital	Patient privacy	Management of the Environment
Johnston and Smith 2006	Providing comfort	Patient and family comfort	Management of the Environment
Kim et al 2014	Preparing room for death	Patient privacy	Management of the Environment
Kim et al 2014	Comfort	Patient and family comfort	Management of the Environment
McCallum and McConigley 2013	To provide comfort and care	Patient and family comfort	Management of the Environment
McCallum and McConigley 2013	Focus on comfort	Patient and family comfort	Management of the Environment
McCallum and McConigley 2013	Physical peace i.e. ward environment	Clean and tidy environment	Management of the Environment
McClement and Degner 1995	Support of family at bedside of dying person	Patient and family comfort	Management of the Environment
McClement and Degner 1995	Noise level modified	Noise minimization	Management of the Environment
McClement and Degner 1995	Subdued lighting	Appropriate lighting	Management of the Environment
McClement and Degner 1995	Providing comfort	Patient and family comfort	Management of the Environment
Mok and Chiu 2004	Provide comfort	Patient and family comfort	Management of the Environment
Oliveira et al 2016	Creating physical comfort	Patient and family comfort	Management of the Environment
Oliveira et al 2016	Adapting the environment	Patient and family comfort	Management of the Environment
Oliveira et al 2016	Providing comfort avoiding suffering	Patient and family comfort	Management of the Environment
Thompson et al 2006	Adjusting the care environment	Patient and family comfort	Management of the Environment
Tse et al 2016	Promoting appropriate location for End of Life	Patient privacy	Management of the Environment
Tse et al 2016	Promoting comfort and care	Patient and family comfort	Management of the Environment

## Sheet: Pos Int Beh
Author	Code	Element	Domain
Angheluta et al 2020	Being able to change continuously until the end	Adaptability	Positive Interpersonal Behaviours
Arbour and Wiegand 2014	Family support	Emotional intelligence and relational empathy	Positive Interpersonal Behaviours
Angheluta et al 2020	Being able to change continuously until the end	Adaptability	Positive Interpersonal Behaviours
Arbour and Wiegand 2014	Family support	Emotional intelligence and relational empathy	Positive Interpersonal Behaviours
Arnaert and Wainwright 2009	Acknowledging own limitations	Ownership/accountability/role responsibility	Positive Interpersonal Behaviours
Arnaert and Wainwright 2009	Calling for back up	Ownership/accountability/role responsibility	Positive Interpersonal Behaviours
Arnaert and Wainwright 2009	Finding meaning in loss	Ownership/accountability/role responsibility	Positive Interpersonal Behaviours
Arnaert and Wainwright 2009	Working collaboratively	Collaboration	Positive Interpersonal Behaviours
Arnaert and Wainwright 2009	Teamwork	Team orientation	Positive Interpersonal Behaviours
Balasubramanian and Read 2012	Collaborative working	Collaboration	Positive Interpersonal Behaviours
Balasubramanian and Read 2012	Embracing challenges	Adaptability	Positive Interpersonal Behaviours
Balasubramanian and Read 2012	Being with	Emotional intelligence and relational empathy	Positive Interpersonal Behaviours
Balasubramanian and Read 2012	Active listening	Effective communication	Positive Interpersonal Behaviours
Balasubramanian and Read 2012	Difficult conversations	Effective communication	Positive Interpersonal Behaviours
Barnard et al 2006	Working as a team	Team orientation	Positive Interpersonal Behaviours
Barnard et al 2006	Finding meaning in loss	Ownership/accountability/role responsibility	Positive Interpersonal Behaviours
Barnard et al 2006	Maintaining self	Ownership/accountability/role responsibility	Positive Interpersonal Behaviours
Brysiewicz and Campbell 2015	Doing extra things for patients	Emotional intelligence and relational empathy	Positive Interpersonal Behaviours
Byrne and McMurray 1997	Developing a personal philosophy of dying	Ownership/accountability/role responsibility	Positive Interpersonal Behaviours
Byrne and McMurray 1997	Balancing guilt and compassion	Ownership/accountability/role responsibility	Positive Interpersonal Behaviours
Byrne and McMurray 1997	Committed to caring	Professionalism	Positive Interpersonal Behaviours
Byrne and McMurray 1997	Experiencing loss & acceptance	Ownership/accountability/role responsibility	Positive Interpersonal Behaviours
Byrne and McMurray 1997	Developing a realistic perspective	Ownership/accountability/role responsibility	Positive Interpersonal Behaviours
Byrne and McMurray 1997	Team work	Team orientation	Positive Interpersonal Behaviours
Byrne and McMurray 1997	Contextual conflict	Conflict resolution	Positive Interpersonal Behaviours
Byrne and McMurray 1997	Recognising ones limitations	Ownership/accountability/role responsibility	Positive Interpersonal Behaviours
Byrne and McMurray 1997	Identifying with patients	Emotional intelligence and relational empathy	Positive Interpersonal Behaviours
Byrne and McMurray 1997	Communication	Effective communication	Positive Interpersonal Behaviours
Byrne and McMurray 1997	Enabling disengagement with family	Ownership/accountability/role responsibility	Positive Interpersonal Behaviours
Byrne and McMurray 1997	Helping to ease conflict	Conflict resolution	Positive Interpersonal Behaviours
Byrne and McMurray 1997	Caring for self	Ownership/accountability/role responsibility	Positive Interpersonal Behaviours
Byrne and McMurray 1997	Keeping work in perspective	Ownership/accountability/role responsibility	Positive Interpersonal Behaviours
Byrne and McMurray 1997	Managing stress	Ownership/accountability/role responsibility	Positive Interpersonal Behaviours
Byrne and McMurray 1997	Emotional distancing	Ownership/accountability/role responsibility	Positive Interpersonal Behaviours
Cagle et al 2017	Positive experience of being caring for	Emotional intelligence and relational empathy	Positive Interpersonal Behaviours
Cagle et al 2017	Getting to know the family	Emotional intelligence and relational empathy	Positive Interpersonal Behaviours
Cagle et al 2017	Being prepared	Professionalism	Positive Interpersonal Behaviours
Cagle et al 2017	Family conflict	Conflict resolution	Positive Interpersonal Behaviours
Canning et al 2007	Collaborative practice	Collaboration	Positive Interpersonal Behaviours
Canning et al 2007	Information sharing	Team orientation	Positive Interpersonal Behaviours
Canning et al 2007	Highly tuned communication skills	Effective communication	Positive Interpersonal Behaviours
Canning et al 2007	Recognising risks in building therapeutic relationship	Ownership/accountability/role responsibility	Positive Interpersonal Behaviours
Chan et al 2020	Attending to the Health care team needs	Team orientation	Positive Interpersonal Behaviours
Chan et al 2020	Supporting family to know and understand patient wishes	Effective communication	Positive Interpersonal Behaviours
Chan et al 2020	Honest information communicated sensitively with appropriate people	Effective communication	Positive Interpersonal Behaviours
Chan et al 2020	Discussion with team regarding options	Team orientation	Positive Interpersonal Behaviours
Chan et al 2020	Dealing with conflict in car	Conflict resolution	Positive Interpersonal Behaviours
Chapple et al 2006	Talking and listening to patients feelings	Emotional intelligence and relational empathy	Positive Interpersonal Behaviours
Chapple et al 2006	Interprofessional communication	Effective communication	Positive Interpersonal Behaviours
Chapple et al 2006	Availability and flexibility	Adaptability	Positive Interpersonal Behaviours
Davies and Oberle 1990	Establishing credentials	Professionalism	Positive Interpersonal Behaviours
Davies and Oberle 1990	Explaining and adapting role	Adaptability	Positive Interpersonal Behaviours
Davies and Oberle 1990	Sharing secrets	Emotional intelligence and relational empathy	Positive Interpersonal Behaviours
Davies and Oberle 1990	Diffusing	Conflict resolution	Positive Interpersonal Behaviours
Davies and Oberle 1990	Mending	Conflict resolution	Positive Interpersonal Behaviours
Davies and Oberle 1990	Giving information	Effective communication	Positive Interpersonal Behaviours
Davies and Oberle 1990	Lending a hand	Teamwork climate	Positive Interpersonal Behaviours
Davies and Oberle 1990	Team playing	Team orientation	Positive Interpersonal Behaviours
Davies and Oberle 1990	Focusing on living	Situation assessment and advocacy	Positive Interpersonal Behaviours
Davies and Oberle 1990	Preserving own integrity	Ownership/accountability/role responsibility	Positive Interpersonal Behaviours
Davies and Oberle 1990	Looking inward	Reflective practice	Positive Interpersonal Behaviours
Davies and Oberle 1990	Valuing self	Ownership/accountability/role responsibility	Positive Interpersonal Behaviours
Davies and Oberle 1990	Acknowledging ones reactions	Reflective practice	Positive Interpersonal Behaviours
Davies and Oberle 1990	Valuing	Mutual support	Positive Interpersonal Behaviours
Efstathiou and Walker 2014	Dealing with ambiguity	Adaptability	Positive Interpersonal Behaviours
Efstathiou and Walker 2014	Doing the right thing	Being ethical	Positive Interpersonal Behaviours
Ellington et al 2013	Aware new experience for families	Emotional intelligence and relational empathy	Positive Interpersonal Behaviours
Ellington et al 2013	Aware new experience for patients	Emotional intelligence and relational empathy	Positive Interpersonal Behaviours
Ellington et al 2013	Adapting approach according to family dynamic	Situation assessment and advocacy	Positive Interpersonal Behaviours
Ellington et al 2013	Communication across complex levels	Effective communication	Positive Interpersonal Behaviours
Ferguson 2018	Seeing through the patients eyes what their goals are	Emotional intelligence and relational empathy	Positive Interpersonal Behaviours
Ferguson 2018	Communication with the patient	Effective communication	Positive Interpersonal Behaviours
Ferguson 2018	Communication with families	Effective communication	Positive Interpersonal Behaviours
Georges et al 2002	Professional approach	Professionalism	Positive Interpersonal Behaviours
Georges et al 2002	Providing information to team members	Collaboration	Positive Interpersonal Behaviours
Georges et al 2002	Sorting patient problems	Ownership/accountability/role responsibility	Positive Interpersonal Behaviours
Georges et al 2002	Formal language when describing patient problems	Effective communication	Positive Interpersonal Behaviours
Georges et al 2002	Avoid being overwhelmed	Ownership/accountability/role responsibility	Positive Interpersonal Behaviours
Georges et al 2002	Focusing on tasks	Ownership/accountability/role responsibility	Positive Interpersonal Behaviours
Georges et al 2002	Managing own emotions	Ownership/accountability/role responsibility	Positive Interpersonal Behaviours
Georges et al 2002	Dealing with emotional strain	Ownership/accountability/role responsibility	Positive Interpersonal Behaviours
Georges et al 2002	Support nurses to explore their thoughts on caring	Reflective practice	Positive Interpersonal Behaviours
Ghaljeh et al 2016	Being present	Emotional intelligence and relational empathy	Positive Interpersonal Behaviours
Ghaljeh et al 2016	Being close to the patient	Emotional intelligence and relational empathy	Positive Interpersonal Behaviours
Gotay et al 1985	Spending time	Emotional intelligence and relational empathy	Positive Interpersonal Behaviours
Gotay et al 1985	Dealing with patients death	Ownership/accountability/role responsibility	Positive Interpersonal Behaviours
Gotay et al 1985	Simple acts i.e. holding patients hand	Emotional intelligence and relational empathy	Positive Interpersonal Behaviours
Gotay et al 1985	Nurses learning from patients	Emotional intelligence and relational empathy	Positive Interpersonal Behaviours
Gotay et al 1985	Flexibility	Adaptability	Positive Interpersonal Behaviours
Gotay et al 1985	Dedication and commitment	Professionalism	Positive Interpersonal Behaviours
Gotay et al 1985	Commitment to palliative care	Professionalism	Positive Interpersonal Behaviours
Gotay et al 1985	Coping with stress	Ownership/accountability/role responsibility	Positive Interpersonal Behaviours
Gotay et al 1985	Supporting colleagues	Ownership/accountability/role responsibility	Positive Interpersonal Behaviours
Gotay et al 1985	Developing coping strategies	Ownership/accountability/role responsibility	Positive Interpersonal Behaviours
Griffiths et al 2007	Ambiguity of role	Adaptability	Positive Interpersonal Behaviours
Griffiths et al 2007	Communication	Effective communication	Positive Interpersonal Behaviours
Hamilton and McDowell 2004	Communication	Effective communication	Positive Interpersonal Behaviours
Hamilton and McDowell 2004	Team work	Teamwork climate	Positive Interpersonal Behaviours
Heslin and Bramwell 1989	Enabling conflict resolution	Conflict resolution	Positive Interpersonal Behaviours
Heslin and Bramwell 1989	Communication strategies used during listening to patient	Effective communication	Positive Interpersonal Behaviours
Howell et al 2014	Liaising with others	Collaboration	Positive Interpersonal Behaviours
Howell et al 2014	Communication	Effective communication	Positive Interpersonal Behaviours
Jahr Svendsen et al 2017	Dealing with own emotions	Ownership/accountability/role responsibility	Positive Interpersonal Behaviours
Jahr Svendsen et al 2017	Pulled in different directions	Adaptability	Positive Interpersonal Behaviours
Jahr Svendsen et al 2017	Multiple tasks, roles and responsibilities	Adaptability	Positive Interpersonal Behaviours
Johansson and Lindahl 2012	Finding meaning in loss	Ownership/accountability/role responsibility	Positive Interpersonal Behaviours
Johansson and Lindahl 2012	Distance	Ownership/accountability/role responsibility	Positive Interpersonal Behaviours
Johansson and Lindahl 2012	Managing stress	Ownership/accountability/role responsibility	Positive Interpersonal Behaviours
Johansson and Lindahl 2012	Utilising time effectively	Ownership/accountability/role responsibility	Positive Interpersonal Behaviours
Johansson and Lindahl 2012	Prioritising time	Ownership/accountability/role responsibility	Positive Interpersonal Behaviours
Johansson and Lindahl 2012	Creating meaning	Ownership/accountability/role responsibility	Positive Interpersonal Behaviours
Johansson and Lindahl 2012	To give and receive energy	Ownership/accountability/role responsibility	Positive Interpersonal Behaviours
Johansson and Lindahl 2012	Knowledge of others	Teamwork climate	Positive Interpersonal Behaviours
Johansson and Lindahl 2012	Having a good self knowledge	Reflective practice	Positive Interpersonal Behaviours
Kennedy 2005	Sharing the care	Teamwork climate	Positive Interpersonal Behaviours
Kennedy 2005	Sharing information	Effective communication	Positive Interpersonal Behaviours
Kwon et al 2020	Learning from past experience	Reflective practice	Positive Interpersonal Behaviours
Kwon et al 2020	Developing accepting attitudes towards death	Ownership/accountability/role responsibility	Positive Interpersonal Behaviours
Kwon et al 2020	Collaborating with colleagues	Collaboration	Positive Interpersonal Behaviours
Kwon and Byun 2024	Understand families perspective	Emotional intelligence and relational empathy	Positive Interpersonal Behaviours
Kwon and Byun 2024	Understand patients perspective	Emotional intelligence and relational empathy	Positive Interpersonal Behaviours
Kwon and Byun 2024	Provide explanations to families	Emotional intelligence and relational empathy	Positive Interpersonal Behaviours
Kwon and Byun 2024	Support family connection	Emotional intelligence and relational empathy	Positive Interpersonal Behaviours
Kwon and Byun 2024	Provide counselling to patients	Emotional intelligence and relational empathy	Positive Interpersonal Behaviours
Kwon and Byun 2024	Offering support	Emotional intelligence and relational empathy	Positive Interpersonal Behaviours
Kwon and Byun 2024	Counselling families	Emotional intelligence and relational empathy	Positive Interpersonal Behaviours
Kwon and Byun 2024	Faciliate communication	Effective communication	Positive Interpersonal Behaviours
Kwon and Byun 2024	Collaborate	Collaboration	Positive Interpersonal Behaviours
Kwon and Byun 2024	Provide information	Effective communication	Positive Interpersonal Behaviours
Kwon and Byun 2024	Prepared for end-of-life issues	Emotional intelligence and relational empathy	Positive Interpersonal Behaviours
Kwon and Byun 2024	Faciliate discussions	Collaboration	Positive Interpersonal Behaviours
Kwon and Byun 2024	Collaboration	Collaboration	Positive Interpersonal Behaviours
Kwon and Byun 2024	Advisory role	Team orientation	Positive Interpersonal Behaviours
Kwon and Byun 2024	Teamwork	Team orientation	Positive Interpersonal Behaviours
Mak et al 2013	On going learning	Life-long learning	Positive Interpersonal Behaviours
Mc William et al 1993	Personal integrity	Professionalism	Positive Interpersonal Behaviours
Mc William et al 1993	Establishing credentials	Professionalism	Positive Interpersonal Behaviours
Mc William et al 1993	Explaining the role	Adaptability	Positive Interpersonal Behaviours
Mc William et al 1993	Sharing secrets	Emotional intelligence and relational empathy	Positive Interpersonal Behaviours
Mc William et al 1993	Diffusing	Conflict resolution	Positive Interpersonal Behaviours
Mc William et al 1993	Mending	Conflict resolution	Positive Interpersonal Behaviours
Mc William et al 1993	Giving information	Effective communication	Positive Interpersonal Behaviours
Mc William et al 1993	Lending a hand	Teamwork climate	Positive Interpersonal Behaviours
Mc William et al 1993	Team playing	Team orientation	Positive Interpersonal Behaviours
Mc William et al 1993	Focusing on living	Situation assessment and advocacy	Positive Interpersonal Behaviours
Mc William et al 1993	Preserving own integrity	Ownership/accountability/role responsibility	Positive Interpersonal Behaviours
Mc William et al 1993	Looking inward	Reflective practice	Positive Interpersonal Behaviours
Mc William et al 1993	Valuing self	Ownership/accountability/role responsibility	Positive Interpersonal Behaviours
Mc William et al 1993	Acknowledging ones reactions	Reflective practice	Positive Interpersonal Behaviours
Mc William et al 1993	Valuing	Mutual support	Positive Interpersonal Behaviours
McCallin 2011	Assessing who knows what and information gaps	Effective communication	Positive Interpersonal Behaviours
McCallin 2011	Professional boundaries	Adaptability	Positive Interpersonal Behaviours
McCallin 2011	Sorting out family differences	Conflict resolution	Positive Interpersonal Behaviours
McCallum and McConigley 2013	Ethical dilemmas	Being ethical	Positive Interpersonal Behaviours
McClement and Degner 1995	Giving time to be alone with deceased.	Emotional intelligence and relational empathy	Positive Interpersonal Behaviours
McClement and Degner 1995	Responding to anger	Emotional intelligence and relational empathy	Positive Interpersonal Behaviours
McClement and Degner 1995	Responding to colleagues	Teamwork climate	Positive Interpersonal Behaviours
McClement and Degner 1995	Enhancing personal growth for self	Ownership/accountability/role responsibility	Positive Interpersonal Behaviours
Melender et al 2022	Social interaction	Effective communication	Positive Interpersonal Behaviours
Melender et al 2022	Collaboration	Collaboration	Positive Interpersonal Behaviours
Melender et al 2022	Ethical competence	Being ethical	Positive Interpersonal Behaviours
Mok and Chiu 2004	Adjust as appropriate	Adaptability	Positive Interpersonal Behaviours
Mok and Chiu 2004	Finding meaning in loss	Ownership/accountability/role responsibility	Positive Interpersonal Behaviours
Mok and Chiu 2004	Letting go	Ownership/accountability/role responsibility	Positive Interpersonal Behaviours
Nasu et al 2019	Creating opportunities for staff to visit dying patient	Mutual support	Positive Interpersonal Behaviours
Nasu et al 2019	Creating opportunities for residents to visit dying patient	Mutual support	Positive Interpersonal Behaviours
Nasu et al 2019	Creating opportunities to say goodbye	Mutual support	Positive Interpersonal Behaviours
Nasu et al 2019	Communication with relative and care workers	Effective communication	Positive Interpersonal Behaviours
Newton and McVickar 2013	Advanced communication skills	Effective communication	Positive Interpersonal Behaviours
Newton and McVickar 2013	Sensing patients narrative	Emotional intelligence and relational empathy	Positive Interpersonal Behaviours
Newton and McVickar 2013	Preserving own integrity	Ownership/accountability/role responsibility	Positive Interpersonal Behaviours
O'Connor and Peters 2009	Recognising personal and professional boundaries	Ownership/accountability/role responsibility	Positive Interpersonal Behaviours
O'Connor and Peters 2009	Resolving conflict	Conflict resolution	Positive Interpersonal Behaviours
Oliveira et al 2016	Challenging treatment approaches	Teamwork climate	Positive Interpersonal Behaviours
Oliveira et al 2016	Pushing for a decision	Team orientation	Positive Interpersonal Behaviours
Oliveira et al 2016	Allying with the allies	Collaboration	Positive Interpersonal Behaviours
Oliveira et al 2016	Interprofessional team	Team leadership	Positive Interpersonal Behaviours
Oliveira et al 2016	Support for each other	Ownership/accountability/role responsibility	Positive Interpersonal Behaviours
Oliveira et al 2016	Working together to provide care	Collaboration	Positive Interpersonal Behaviours
Oliveira et al 2016	Doing the best	Professionalism	Positive Interpersonal Behaviours
Oliveira et al 2016	Finding meaning in loss	Ownership/accountability/role responsibility	Positive Interpersonal Behaviours
Pavlish and Ceronsky 2009	Caring	Professionalism	Positive Interpersonal Behaviours
Pavlish and Ceronsky 2009	Honesty	Being ethical	Positive Interpersonal Behaviours
Pavlish and Ceronsky 2009	Sit and listen	Emotional intelligence and relational empathy	Positive Interpersonal Behaviours
Pavlish and Ceronsky 2009	Collaboration	Collaboration	Positive Interpersonal Behaviours
Raphael et al 2014	Involvement according to GP wishes	Teamwork climate	Positive Interpersonal Behaviours
Reimer-Kirkham et al 2016	Collaboration	Collaboration	Positive Interpersonal Behaviours
Reimer-Kirkham et al 2016	Role clarity and cross over	Adaptability	Positive Interpersonal Behaviours
Reimer-Kirkham et al 2016	Liaising between patient family and HCP	Effective communication	Positive Interpersonal Behaviours
Reimer-Kirkham et al 2016	Clarify of team member roles	Team leadership	Positive Interpersonal Behaviours
Salum et al 2017	Personal values and beliefs	Ownership/accountability/role responsibility	Positive Interpersonal Behaviours
Sarıkahya et al 2023	Communication with patient	Effective communication	Positive Interpersonal Behaviours
Sarıkahya et al 2023	Communication with family	Effective communication	Positive Interpersonal Behaviours
Sarıkahya et al 2023	Making sense of life and death	Effective communication	Positive Interpersonal Behaviours
Schaepe et al 2011	Networking with other professionals and family	Collaboration	Positive Interpersonal Behaviours
Schaepe et al 2011	Provide information	Effective communication	Positive Interpersonal Behaviours
Taylor et al 1997	Dealing with death	Ownership/accountability/role responsibility	Positive Interpersonal Behaviours
Taylor et al 1997	Support from colleagues	Ownership/accountability/role responsibility	Positive Interpersonal Behaviours
Taylor et al 1997	Examining feelings and emotions	Reflective practice	Positive Interpersonal Behaviours
Tse et al 2016	Passion for nursing as a caring profession	Professionalism	Positive Interpersonal Behaviours
Wallerstedt and Andershed 2007	Commitment to caring for the dying	Professionalism	Positive Interpersonal Behaviours
Wallerstedt and Andershed 2007	Responsibility for caring for the gravely ill/dying	Adaptability	Positive Interpersonal Behaviours
Wallerstedt and Andershed 2007	Responsibility of caring for the curative patient	Adaptability	Positive Interpersonal Behaviours
Wallerstedt and Andershed 2007	Working with the doctors	Collaboration	Positive Interpersonal Behaviours
Wallerstedt and Andershed 2007	Finding meaning in loss	Ownership/accountability/role responsibility	Positive Interpersonal Behaviours
Wallerstedt and Andershed 2007	Managing stress	Ownership/accountability/role responsibility	Positive Interpersonal Behaviours
Wu and Volker 2009	Reciprocal relationship	Emotional intelligence and relational empathy	Positive Interpersonal Behaviours
Wu and Volker 2009	Positive experience of being cared for	Emotional intelligence and relational empathy	Positive Interpersonal Behaviours
Wu and Volker 2009	Managing stress	Ownership/accountability/role responsibility	Positive Interpersonal Behaviours
Wu and Volker 2009	Having a sense of worth from work	Ownership/accountability/role responsibility	Positive Interpersonal Behaviours
Wu and Volker 2009	Managing the emotional impact of caring	Ownership/accountability/role responsibility	Positive Interpersonal Behaviours

## Sheet: PCP
Author	Code	Element	Domain
Andersson et al 2016	Being supportive	Provision of holistic care	Person Centred Care
Andersson et al 2016	Being supportive of family	Partnership with patients and families	Person Centred Care
Andersson et al 2016	Being sensitive in the caring process	Empathy and care	Person Centred Care
Angheluta et al 2020	Advocate for patient wishes	Patient advocacy	Person Centred Care
Angheluta et al 2020	Involving the family	Partnership with patients and families	Person Centred Care
Angheluta et al 2020	Supporting the family	Partnership with patients and families	Person Centred Care
Arbour and Wiegand 2014	Advocating for the patient	Patient advocacy	Person Centred Care
Arbour and Wiegand 2014	Educating the family	Partnership with patients and families	Person Centred Care
Arbour and Wiegand 2014	Encouraging and supporting family presence	Partnership with patients and families	Person Centred Care
Arbour and Wiegand 2014	Protecting families and creating positive memories	Partnership with patients and families	Person Centred Care
Arnaert and Wainwright 2009	Interacting with families	Partnership with patients and families	Person Centred Care
Arnaert and Wainwright 2009	Being non-judgemental	Engaging authentically	Person Centred Care
Barnard et al 2006	Doing everything you can	Provision of holistic care	Person Centred Care
Barnard et al 2006	Developing a closeness	Engaging authentically	Person Centred Care
Brysiewicz and Campbell 2015	Enjoying life making memories	Empathy and care	Person Centred Care
Brysiewicz and Campbell 2015	Spiritual care	Ensuring spiritual well-being	Person Centred Care
Byrne and McMurray 1997	Making a difference	Engaging authentically	Person Centred Care
Byrne and McMurray 1997	Empowering patients	Independence/Empowerment	Person Centred Care
Byrne and McMurray 1997	Continued support	Provision of holistic care	Person Centred Care
Cagle et al 2017	Getting to know the patient	Engaging authentically	Person Centred Care
Cagle et al 2017	Creating close bonds	Partnership with patients and families	Person Centred Care
Cagle et al 2017	Good care	Provision of holistic care	Person Centred Care
Cagle et al 2017	Family support	Partnership with patients and families	Person Centred Care
Cagle et al 2017	Family presence	Partnership with patients and families	Person Centred Care
Cagle et al 2017	Recognising patient being alone	Empathy and care	Person Centred Care
Cagle et al 2017	Attention to hygiene and basic needs	Provision of holistic care	Person Centred Care
Cagle et al 2017	Supporting to say goodbye	Ensuring spiritual well-being	Person Centred Care
Cagle et al 2017	Preserving dignity and autonomy	Maintaining dignity, privacy, and confidentiality	Person Centred Care
Cagle et al 2017	Ensure patient at peace	Ensuring spiritual well-being	Person Centred Care
Canning et al 2007	Timing - knowing when is the right time	Recognition of patient preferences	Person Centred Care
Canning et al 2007	Sensitivity building trust	Engaging authentically	Person Centred Care
Canning et al 2007	Therapeutic relationship	Engaging authentically	Person Centred Care
Chan et al 2020	Getting to know the patient wishes	Promoting and respecting informed decision-making	Person Centred Care
Chan et al 2020	Getting to know family wishes	Partnership with patients and families	Person Centred Care
Chan et al 2020	Patients emotional concerns	Provision of holistic care	Person Centred Care
Chan et al 2020	Patient involved in decision making	Promoting and respecting informed decision-making	Person Centred Care
Chan et al 2020	Attending to the dying patients needs	Provision of holistic care	Person Centred Care
Chan et al 2020	Attending to the family needs	Provision of holistic care	Person Centred Care
Chan et al 2020	Participate in advanced care planning	Promoting and respecting informed decision-making	Person Centred Care
Chan et al 2020	Spiritual and religious concerns identified and well managed	Ensuring spiritual well-being	Person Centred Care
Chan et al 2020	Practical concerns	Provision of holistic care	Person Centred Care
Chan et al 2020	Family participate in decision making	Partnership with patients and families	Person Centred Care
Chan et al 2020	Families receive information on bereavement support	Provision of holistic care	Person Centred Care
Chan et al 2020	Include cultural /religious practice in care	Ensuring spiritual well-being	Person Centred Care
Chan et al 2020	Spend as much time with the patient as possible	Engaging authentically	Person Centred Care
Chapple et al 2006	Practical help and support	Provision of holistic care	Person Centred Care
Chapple et al 2006	Offering information and advice	Provision of holistic care	Person Centred Care
Davies and Oberle 1990	Connecting	Engaging authentically	Person Centred Care
Davies and Oberle 1990	Making the connection	Engaging authentically	Person Centred Care
Davies and Oberle 1990	Explaining how to contact nurse	Partnership with patients and families	Person Centred Care
Davies and Oberle 1990	Finding the common bond	Engaging authentically	Person Centred Care
Davies and Oberle 1990	Establishing rapport	Engaging authentically	Person Centred Care
Davies and Oberle 1990	Sustaining the connection	Engaging authentically	Person Centred Care
Davies and Oberle 1990	Being available	Empathy and care	Person Centred Care
Davies and Oberle 1990	Spending time	Engaging authentically	Person Centred Care
Davies and Oberle 1990	Being available	Engaging authentically	Person Centred Care
Davies and Oberle 1990	Breaking the connection	Independence/Empowerment	Person Centred Care
Davies and Oberle 1990	Empowering	Independence/Empowerment	Person Centred Care
Davies and Oberle 1990	Facilitating	Provision of holistic care	Person Centred Care
Davies and Oberle 1990	Encouraging and supporting family presence	Partnership with patients and families	Person Centred Care
Davies and Oberle 1990	Finding meaning	Ensuring spiritual well-being	Person Centred Care
Davies and Oberle 1990	Acknowledging death	Open disclosure	Person Centred Care
Davies and Oberle 1990	Respect for the individual	Promoting and respecting informed decision-making	Person Centred Care
Davies and Oberle 1990	Knowing the individual	Engaging authentically	Person Centred Care
Efstathiou and Walker 2014	Reconnecting the patient and family	Partnership with patients and families	Person Centred Care
Efstathiou and Walker 2014	Reducing distance between patient and family	Recognition of patient preferences	Person Centred Care
Efstathiou and Walker 2014	Ensuring privacy and proximity	Maintaining dignity, privacy, and confidentiality	Person Centred Care
Efstathiou and Walker 2014	Uncertainties on relationships	Promoting and respecting informed decision-making	Person Centred Care
Efstathiou and Walker 2014	Providing and encouraging presence	Empathy and care	Person Centred Care
Efstathiou and Walker 2014	Caring for patient and family	Partnership with patients and families	Person Centred Care
Ellington et al 2013	Meet patient needs	Provision of holistic care	Person Centred Care
Ellington et al 2013	Meet family caring needs	Partnership with patients and families	Person Centred Care
Ellington et al 2013	Active listening	Engaging authentically	Person Centred Care
Ellington et al 2013	Preparing relatives for change	Partnership with patients and families	Person Centred Care
Ellington et al 2013	Instruction in care givers health	Awareness of health literacy	Person Centred Care
Ellington et al 2013	Supporting families manage distressing symptoms	Partnership with patients and families	Person Centred Care
Evans and Hallett 2007	Providing peace and ease	Ensuring spiritual well-being	Person Centred Care
Evans and Hallett 2007	Spirituality and meaning	Ensuring spiritual well-being	Person Centred Care
Evans and Hallett 2007	Holistic care	Provision of holistic care	Person Centred Care
Ferguson 2018	Broad aspect of care	Provision of holistic care	Person Centred Care
Ferguson 2018	Knowing the patient as a person	Engaging authentically	Person Centred Care
Ferguson 2018	Being their	Engaging authentically	Person Centred Care
Ferguson 2018	Holistic care	Provision of holistic care	Person Centred Care
Ferguson 2018	Presence	Engaging authentically	Person Centred Care
Ferguson 2018	Listening	Empathy and care	Person Centred Care
Georges et al 2002	Enhance patent well-being	Provision of holistic care	Person Centred Care
Georges et al 2002	Sensitive to patients concerns	Engaging authentically	Person Centred Care
Georges et al 2002	Caring attitude	Engaging authentically	Person Centred Care
Georges et al 2002	Respecting patient choice	Promoting and respecting informed decision-making	Person Centred Care
Georges et al 2002	Understanding patients experience	Empathy and care	Person Centred Care
Georges et al 2002	Being present	Engaging authentically	Person Centred Care
Georges et al 2002	Being available	Engaging authentically	Person Centred Care
Ghaljeh et al 2016	Different cultural beliefs	Cultural knowledge and sensitivity	Person Centred Care
Ghaljeh et al 2016	Supporting religion	Cultural knowledge and sensitivity	Person Centred Care
Ghaljeh et al 2016	Seeing patients as unique individuals	Recognition of patient preferences	Person Centred Care
Gotay et al 1985	Involving and supporting family members	Partnership with patients and families	Person Centred Care
Gotay et al 1985	Assisting the family to cope	Partnership with patients and families	Person Centred Care
Gotay et al 1985	Assisting the family in learning how to care	Partnership with patients and families	Person Centred Care
Gotay et al 1985	Helping patients to stay at home	Recognition of patient preferences	Person Centred Care
Gotay et al 1985	Empathy	Empathy and care	Person Centred Care
Griffiths et al 2007	Building relationships with patients	Partnership with patients and families	Person Centred Care
Griffiths et al 2007	Building the relationship	Engaging authentically	Person Centred Care
Hamilton and McDowell 2004	Support relationships	Partnership with patients and families	Person Centred Care
Hamilton and McDowell 2004	Holistic care	Provision of holistic care	Person Centred Care
Hamilton and McDowell 2004	Culturally aware	Cultural knowledge and sensitivity	Person Centred Care
Hemberg and Bergdahl 2019	Interest in knowing the patient	Engaging authentically	Person Centred Care
Hemberg and Bergdahl 2019	Openness, honesty and closeness in the caring relationship	Open disclosure	Person Centred Care
Hemberg and Bergdahl 2019	Presence	Engaging authentically	Person Centred Care
Hemberg and Bergdahl 2019	Teaching patients to be active in their care	Independence/Empowerment	Person Centred Care
Hemberg and Bergdahl 2019	Preserving hope and meaning	Ensuring spiritual well-being	Person Centred Care
Hemberg and Bergdahl 2019	Being realistic	Open disclosure	Person Centred Care
Hemberg and Bergdahl 2019	Fulfilling and realising needs and wishes	Partnership with patients and families	Person Centred Care
Heslin and Bramwell 1989	Facilitating family expression of emotions	Empathy and care	Person Centred Care
Heslin and Bramwell 1989	Facilitating patient expression of emotions	Empathy and care	Person Centred Care
Heslin and Bramwell 1989	Teaching effective communication strategies	Partnership with patients and families	Person Centred Care
Heslin and Bramwell 1989	Explaining to patient	Promoting and respecting informed decision-making	Person Centred Care
Heslin and Bramwell 1989	Delivering unhurried care	Empathy and care	Person Centred Care
Heslin and Bramwell 1989	Spirituality	Ensuring spiritual well-being	Person Centred Care
Heslin and Bramwell 1989	Facilitating ways to say goodbye	Ensuring spiritual well-being	Person Centred Care
Heslin and Bramwell 1989	Pre and post bereavement care	Ensuring spiritual well-being	Person Centred Care
Heslin and Bramwell 1989	Maximise patients need for independence	Independence/Empowerment	Person Centred Care
Heslin and Bramwell 1989	Creating an environment so patients can live as full as possible	Recognition of patient preferences	Person Centred Care
Heslin and Bramwell 1989	Listening to the patients story	Recognition of patient preferences	Person Centred Care
Jahr Svendsen et al 2017	Being present	Engaging authentically	Person Centred Care
Jahr Svendsen et al 2017	Looking after and involving relations	Partnership with patients and families	Person Centred Care
Johansson and Lindahl 2012	Empathetic caring	Empathy and care	Person Centred Care
Johansson and Lindahl 2012	Availability and closeness	Partnership with patients and families	Person Centred Care
Johnston and Smith 2006	Connecting	Engaging authentically	Person Centred Care
Johnston and Smith 2006	Being there for me	Engaging authentically	Person Centred Care
Johnston and Smith 2006	Spending time	Engaging authentically	Person Centred Care
Johnston and Smith 2006	Somebody to talk to	Engaging authentically	Person Centred Care
Johnston and Smith 2006	Getting to know	Engaging authentically	Person Centred Care
Johnston and Smith 2006	Maintaining independence	Independence/Empowerment	Person Centred Care
Johnston and Smith 2006	Supporting	Provision of holistic care	Person Centred Care
Johnston and Smith 2006	Paying attention to every single detail	Provision of holistic care	Person Centred Care
Kennedy 2005	Getting to know the patient	Engaging authentically	Person Centred Care
Kennedy 2005	Getting to know the family	Partnership with patients and families	Person Centred Care
Kennedy 2005	A questioning approach	Recognition of patient preferences	Person Centred Care
Kennedy 2005	A questioning approach	Recognition of patient preferences	Person Centred Care
Kim et al 2014	Promotion of spiritual peace	Ensuring spiritual well-being	Person Centred Care
Kim et al 2014	Holding hands and talking softly	Engaging authentically	Person Centred Care
Kim et al 2014	Presence	Engaging authentically	Person Centred Care
Kim et al 2014	Partnership until the end with patient and family	Partnership with patients and families	Person Centred Care
Kim et al 2014	Letting family know that death is approaching	Open disclosure	Person Centred Care
Kim et al 2014	Connecting with acquaintances to have harmony in relationships	Partnership with patients and families	Person Centred Care
Kim et al 2014	Emotional support	Provision of holistic care	Person Centred Care
Kim et al 2014	Spending final moments with the family	Partnership with patients and families	Person Centred Care
Kwon et al 2020	Carefully listening to patient needs	Recognition of patient preferences	Person Centred Care
Kwon et al 2020	Support family say farewell	Provision of holistic care	Person Centred Care
Kwon and Byun 2024	Empathise with family	Empathy and care	Person Centred Care
Kwon and Byun 2024	Empathise with patient	Empathy and care	Person Centred Care
Kwon and Byun 2024	Address care needs	Provision of holistic care	Person Centred Care
Kwon and Byun 2024	Giving time	Engaging authentically	Person Centred Care
Kwon and Byun 2024	Listening	Provision of holistic care	Person Centred Care
Kwon and Byun 2024	Provide reassurance	Provision of holistic care	Person Centred Care
Kwon and Byun 2024	Provide support	Provision of holistic care	Person Centred Care
Kwon and Byun 2024	Ask how they are feeling	Provision of holistic care	Person Centred Care
Kwon and Byun 2024	Faciliate advance care planning	Promoting and respecting informed decision-making	Person Centred Care
Kwon and Byun 2024	Explain to patients	Provision of holistic care	Person Centred Care
Kwon and Byun 2024	Identify patient preferences	Provision of holistic care	Person Centred Care
Kwon and Byun 2024	Patient education	Partnership with patients and families	Person Centred Care
Kwon and Byun 2024	Family education	Partnership with patients and families	Person Centred Care
Kwon and Byun 2024	Offer guidance	Provision of holistic care	Person Centred Care
Kwon and Byun 2024	Raise awareness of hospice care	Cultural knowledge and sensitivity	Person Centred Care
Mc William et al 1993	Connecting	Engaging authentically	Person Centred Care
Mc William et al 1993	Making the connection	Engaging authentically	Person Centred Care
Mc William et al 1993	Explaining how to contact nurse	Partnership with patients and families	Person Centred Care
Mc William et al 1993	Finding the common bond	Engaging authentically	Person Centred Care
Mc William et al 1993	Establishing rapport	Engaging authentically	Person Centred Care
Mc William et al 1993	Sustaining the connection	Engaging authentically	Person Centred Care
Mc William et al 1993	Being available	Empathy and care	Person Centred Care
Mc William et al 1993	Spending time	Engaging authentically	Person Centred Care
Mc William et al 1993	Being available	Engaging authentically	Person Centred Care
Mc William et al 1993	Breaking the connection	Independence/Empowerment	Person Centred Care
Mc William et al 1993	Empowering	Independence/Empowerment	Person Centred Care
Mc William et al 1993	Facilitating	Provision of holistic care	Person Centred Care
Mc William et al 1993	Encouraging and supporting family presence	Partnership with patients and families	Person Centred Care
Mc William et al 1993	Finding meaning	Ensuring spiritual well-being	Person Centred Care
Mc William et al 1993	Acknowledging death	Open disclosure	Person Centred Care
Mc William et al 1993	Respect for the individual	Promoting and respecting informed decision-making	Person Centred Care
Mc William et al 1993	Knowing the individual	Engaging authentically	Person Centred Care
McCallin 2011	Questioning family inclusion	Recognition of patient preferences	Person Centred Care
McCallin 2011	Negotiating choices	Promoting and respecting informed decision-making	Person Centred Care
McCallin 2011	Connecting	Engaging authentically	Person Centred Care
McCallin 2011	Holding uncertainty	Empathy and care	Person Centred Care
McCallin 2011	Facilitating cultural sensitivity	Cultural knowledge and sensitivity	Person Centred Care
McCallin 2011	Backing off and creating space	Maintaining dignity, privacy, and confidentiality	Person Centred Care
McCallum and McConigley 2013	Nurse as protector	Empathy and care	Person Centred Care
McCallum and McConigley 2013	To nurture and protect families	Empathy and care	Person Centred Care
McCallum and McConigley 2013	Protect patients from unnecessary suffering	Empathy and care	Person Centred Care
McCallum and McConigley 2013	Patients not to die alone	Engaging authentically	Person Centred Care
McCallum and McConigley 2013	Protecting dignity before and after death	Maintaining dignity, privacy, and confidentiality	Person Centred Care
McCallum and McConigley 2013	Providing care for family	Partnership with patients and families	Person Centred Care
McCallum and McConigley 2013	Respecting wishes	Recognition of patient preferences	Person Centred Care
McCallum and McConigley 2013	Emotional and spiritual peace	Ensuring spiritual well-being	Person Centred Care
McClement and Degner 1995	Responding after death has occurred	Maintaining dignity, privacy, and confidentiality	Person Centred Care
McClement and Degner 1995	The appearance of their loved one	Maintaining dignity, privacy, and confidentiality	Person Centred Care
McClement and Degner 1995	Providing information	Provision of holistic care	Person Centred Care
McClement and Degner 1995	Providing information about supports available	Provision of holistic care	Person Centred Care
McClement and Degner 1995	Demonstrate respect for the body	Maintaining dignity, privacy, and confidentiality	Person Centred Care
McClement and Degner 1995	Talking to the deceased as they worked	Maintaining dignity, privacy, and confidentiality	Person Centred Care
McClement and Degner 1995	Unhurried gentle handing	Maintaining dignity, privacy, and confidentiality	Person Centred Care
McClement and Degner 1995	Responding to the family	Partnership with patients and families	Person Centred Care
McClement and Degner 1995	Responding to the need for information	Provision of holistic care	Person Centred Care
McClement and Degner 1995	Reduce potential for future regret	Engaging authentically	Person Centred Care
Melender et al 2022	Providing support	Empathy and care	Person Centred Care
Melender et al 2022	Family centred care	Partnership with patients and families	Person Centred Care
Mok and Chiu 2004	Meeting expectations	Recognition of patient preferences	Person Centred Care
Mok and Chiu 2004	Giving time and space	Maintaining dignity, privacy, and confidentiality	Person Centred Care
Mok and Chiu 2004	Displaying caring attitude	Empathy and care	Person Centred Care
Mok and Chiu 2004	Providing holistic care	Provision of holistic care	Person Centred Care
Mok and Chiu 2004	Acting as patient advocate	Patient advocacy	Person Centred Care
Mok and Chiu 2004	Developing a trusting relationship	Engaging authentically	Person Centred Care
Nasu et al 2019	Being aware of patient issues	Recognition of patient preferences	Person Centred Care
Nasu et al 2019	Family issues	Partnership with patients and families	Person Centred Care
Nasu et al 2019	Being aware of family needs	Partnership with patients and families	Person Centred Care
Nasu et al 2019	Guiding family	Partnership with patients and families	Person Centred Care
Nasu et al 2019	Being aware of patients wishes about their future care	Promoting and respecting informed decision-making	Person Centred Care
Nasu et al 2019	Care after death	Provision of holistic care	Person Centred Care
Nasu et al 2019	Culturally appropriate care	Cultural knowledge and sensitivity	Person Centred Care
Nasu et al 2019	Involving community in dying patients support	Ensuring spiritual well-being	Person Centred Care
Newton and McVickar 2013	Valuing the patient	Recognition of patient preferences	Person Centred Care
Newton and McVickar 2013	Connecting	Engaging authentically	Person Centred Care
Newton and McVickar 2013	Empowering	Independence/Empowerment	Person Centred Care
Newton and McVickar 2013	Assisting finding meaning	Ensuring spiritual well-being	Person Centred Care
Newton and McVickar 2013	Relationship with patient	Partnership with patients and families	Person Centred Care
O'Connor and Peters 2009	Being calm showing empathy	Empathy and care	Person Centred Care
O'Connor and Peters 2009	Advocating	Patient advocacy	Person Centred Care
Oliveira et al 2016	Advocating for a change in the goal of care	Patient advocacy	Person Centred Care
Oliveira et al 2016	Questioning purpose of intervention	Recognition of patient preferences	Person Centred Care
Oliveira et al 2016	Emotional comfort	Ensuring spiritual well-being	Person Centred Care
Oliveira et al 2016	Connecting with the patient	Engaging authentically	Person Centred Care
Oliveira et al 2016	Creating sharing moments	Partnership with patients and families	Person Centred Care
Oliveira et al 2016	Attending to the little things	Provision of holistic care	Person Centred Care
Oliveira et al 2016	Working at patients pace	Recognition of patient preferences	Person Centred Care
Oliveira et al 2016	Listening	Engaging authentically	Person Centred Care
Oliveira et al 2016	Being there	Engaging authentically	Person Centred Care
Oliveira et al 2016	Use of voice and touch	Engaging authentically	Person Centred Care
Oliveira et al 2016	Individualising care	Partnership with patients and families	Person Centred Care
Oliveira et al 2016	Granting special requests	Recognition of patient preferences	Person Centred Care
Oliveira et al 2016	Building a relationship with the family	Partnership with patients and families	Person Centred Care
Oliveira et al 2016	Spending time	Engaging authentically	Person Centred Care
Oliveira et al 2016	Getting to know the family	Partnership with patients and families	Person Centred Care
Oliveira et al 2016	Earning trust	Engaging authentically	Person Centred Care
Oliveira et al 2016	Supporting the family	Partnership with patients and families	Person Centred Care
Oliveira et al 2016	Preparing for what's to come	Partnership with patients and families	Person Centred Care
Oliveira et al 2016	Educating the family	Partnership with patients and families	Person Centred Care
Oliveira et al 2016	Addressing misconceptions	Open disclosure	Person Centred Care
Oliveira et al 2016	Reassurance	Provision of holistic care	Person Centred Care
Pavlish and Ceronsky 2009	Teaching family	Partnership with patients and families	Person Centred Care
Pavlish and Ceronsky 2009	Advocating	Patient advocacy	Person Centred Care
Pavlish and Ceronsky 2009	Helping families to relate to a dying loved one	Partnership with patients and families	Person Centred Care
Pavlish and Ceronsky 2009	Building relationships between patients and families	Partnership with patients and families	Person Centred Care
Pavlish and Ceronsky 2009	Listening and investigation who your patient is	Recognition of patient preferences	Person Centred Care
Pavlish and Ceronsky 2009	Presence and being there	Engaging authentically	Person Centred Care
Raphael et al 2014	Advocating	Patient advocacy	Person Centred Care
Raphael et al 2014	Build relationships	Engaging authentically	Person Centred Care
Raphael et al 2014	Partnership approach	Partnership with patients and families	Person Centred Care
Reimer-Kirkham et al 2016	Interpersonal relationships and communication	Partnership with patients and families	Person Centred Care
Salum et al 2017	Extending care to family members	Partnership with patients and families	Person Centred Care
Salum et al 2017	Understanding the uniqueness and individuality	Recognition of patient preferences	Person Centred Care
Sarıkahya et al 2023	Spirtual support	Ensuring spiritual well-being	Person Centred Care
Sarıkahya et al 2023	Building connections	Engaging authentically	Person Centred Care
Sarıkahya et al 2023	Maintaining feeling of hope	Ensuring spiritual well-being	Person Centred Care
Sarıkahya et al 2023	Providing moral support	Ensuring spiritual well-being	Person Centred Care
Schaepe et al 2011	Advocating	Patient advocacy	Person Centred Care
Taylor et al 1997	Connections with family and patients,	Engaging authentically	Person Centred Care
Taylor et al 1997	Acting as an advocate	Patient advocacy	Person Centred Care
Taylor et al 1997	Building interpersonal relationships	Engaging authentically	Person Centred Care
Taylor et al 1997	Facilitating breakthroughs and acceptance	Promoting and respecting informed decision-making	Person Centred Care
Taylor et al 1997	Facilitating trust and support	Engaging authentically	Person Centred Care
Taylor et al 1997	Giving solutions to unique patient problems	Provision of holistic care	Person Centred Care
Taylor et al 1997	Being involved in issues	Partnership with patients and families	Person Centred Care
Thompson et al 2006	Driven by advocacy	Patient advocacy	Person Centred Care
Thompson et al 2006	Being there, presence	Engaging authentically	Person Centred Care
Thompson et al 2006	Supporting emotional and spiritual needs of family	Partnership with patients and families	Person Centred Care
Tse et al 2016	Supporting the dying patient	Empathy and care	Person Centred Care
Tse et al 2016	Family engagement in choosing interventions	Partnership with patients and families	Person Centred Care
Tse et al 2016	Supporting family express concerns	Partnership with patients and families	Person Centred Care
Tse et al 2016	Balancing family needs, patients interest and dignity	Recognition of patient preferences	Person Centred Care
Wallerstedt and Andershed 2007	To fulfil the wishes of the patient	Recognition of patient preferences	Person Centred Care
Wallerstedt and Andershed 2007	To make the patient fell as good as possible	Provision of holistic care	Person Centred Care
Wallerstedt and Andershed 2007	Everyday encounters	Engaging authentically	Person Centred Care
Wallerstedt and Andershed 2007	Cooperation, working together with patient and family	Partnership with patients and families	Person Centred Care
Wallerstedt and Andershed 2007	Managing feelings	Empathy and care	Person Centred Care
Wallerstedt and Andershed 2007	To fulfil special wishes	Recognition of patient preferences	Person Centred Care
Wallerstedt and Andershed 2007	Care for the whole person	Provision of holistic care	Person Centred Care
Wu and Volker 2009	Providing holistic meaningful care	Provision of holistic care	Person Centred Care
Wu and Volker 2009	Close relationship	Partnership with patients and families	Person Centred Care
Wu and Volker 2009	Making sense of suffering and finding meaning	Ensuring spiritual well-being	Person Centred Care
Wu and Volker 2009	Negative beliefs about hospice	Cultural knowledge and sensitivity	Person Centred Care
Wu and Volker 2009	Cultural issues around dying	Cultural knowledge and sensitivity	Person Centred Care
Wu and Volker 2009	Family care	Partnership with patients and families	Person Centred Care
Wu and Volker 2009	Caring for the dying patient and their families	Provision of holistic care	Person Centred Care
Wu and Volker 2009	Caring for the dying patient and their families	Provision of holistic care	Person Centred Care

## Sheet: Cl Led Gov
Author	Code	Element	Domain
Andersson et al 2016	Coaching and supporting to improve care at end of life	Mentorship	Clinical Leadership and Governance
Arbour and Wiegand 2014	Mentoring	Mentorship	Clinical Leadership and Governance
Arbour and Wiegand 2014	Teaching	Supervision and education of other health professionals	Clinical Leadership and Governance
Arnaert and Wainwright 2009	Developing experience	Professional development	Clinical Leadership and Governance
Arnaert and Wainwright 2009	Guiding home care nurses	Unit based/direct care strategic leadership and clinical coordination	Clinical Leadership and Governance
Arnaert and Wainwright 2009	Implementing palliative care	Unit based/direct care strategic leadership and clinical coordination	Clinical Leadership and Governance
Cagle et al 2017	Involving the Hospice	Unit based/direct care strategic leadership and clinical coordination	Clinical Leadership and Governance
Cagle et al 2017	Role with hospice	Unit based/direct care strategic leadership and clinical coordination	Clinical Leadership and Governance
Cagle et al 2017	Staff education	Supervision and education of other health professionals	Clinical Leadership and Governance
Cagle et al 2017	Coordination of hospice providers	Unit based/direct care strategic leadership and clinical coordination	Clinical Leadership and Governance
Canning et al 2007	Leadership	Unit based/direct care strategic leadership and clinical coordination	Clinical Leadership and Governance
Canning et al 2007	Improving practice	Initiation, monitoring and participation in quality improvement strategies	Clinical Leadership and Governance
Chan et al 2020	Access to allied health care providers as needed	Unit based/direct care strategic leadership and clinical coordination	Clinical Leadership and Governance
Davies and Oberle 1990	Taking charge	Unit based/direct care strategic leadership and clinical coordination	Clinical Leadership and Governance
Davies and Oberle 1990	Making arrangement	Unit based/direct care strategic leadership and clinical coordination	Clinical Leadership and Governance
Ellington et al 2013	Mentoring	Mentorship	Clinical Leadership and Governance
Ellington et al 2013	Support professional development	Professional development	Clinical Leadership and Governance
Ellington et al 2013	Education	Supervision and education of other health professionals	Clinical Leadership and Governance
Ellington et al 2013	Training	Professional development	Clinical Leadership and Governance
Ellington et al 2013	Nurses transitioning to work area	Supervision and education of other health professionals	Clinical Leadership and Governance
Ellington et al 2013	Leadership	Supervision and education of other health professionals	Clinical Leadership and Governance
Ellington et al 2013	Professional development	Professional development	Clinical Leadership and Governance
Georges et al 2002	Policy adherence	Audit/Policy/Guidelines/Service plan	Clinical Leadership and Governance
Georges et al 2002	Coordinating care	Unit based/direct care strategic leadership and clinical coordination	Clinical Leadership and Governance
Georges et al 2002	Education	Supervision and education of other health professionals	Clinical Leadership and Governance
Georges et al 2002	Supporting nurses	Supervision and education of other health professionals	Clinical Leadership and Governance
Georges et al 2002	Supporting other professional	Supervision and education of other health professionals	Clinical Leadership and Governance
Hamilton and McDowell 2004	Resource identification and management	Systems knowledge	Clinical Leadership and Governance
Hamilton and McDowell 2004	Professional role operating on many levels	Unit based/direct care strategic leadership and clinical coordination	Clinical Leadership and Governance
Hamilton and McDowell 2004	Central role of nurse	Unit based/direct care strategic leadership and clinical coordination	Clinical Leadership and Governance
Hemberg and Bergdahl 2019	Teaching	Supervision and education of other health professionals	Clinical Leadership and Governance
Howell et al 2014	Referral to others	Unit based/direct care strategic leadership and clinical coordination	Clinical Leadership and Governance
Howell et al 2014	Leadership and Coordination	Unit based/direct care strategic leadership and clinical coordination	Clinical Leadership and Governance
Jahr Svendsen et al 2017	Linking with doctors and other nurses from outside	Unit based/direct care strategic leadership and clinical coordination	Clinical Leadership and Governance
Kwon and Byun 2024	Acting as a bridge and mediating	Unit based/direct care strategic leadership and clinical coordination	Clinical Leadership and Governance
Kwon and Byun 2024	Deliver hospice services	Unit based/direct care strategic leadership and clinical coordination	Clinical Leadership and Governance
Kwon and Byun 2024	Agree management	Unit based/direct care strategic leadership and clinical coordination	Clinical Leadership and Governance
Kwon and Byun 2024	Mediate between patients and healthcare professionals	Unit based/direct care strategic leadership and clinical coordination	Clinical Leadership and Governance
Kwon and Byun 2024	Coordinating	Unit based/direct care strategic leadership and clinical coordination	Clinical Leadership and Governance
Kwon and Byun 2024	Referrals	Unit based/direct care strategic leadership and clinical coordination	Clinical Leadership and Governance
Kwon and Byun 2024	Documentation of care and recommendations	Unit based/direct care strategic leadership and clinical coordination	Clinical Leadership and Governance
Mak et al 2013	Professional development	Professional development	Clinical Leadership and Governance
Mc William et al 1993	Taking charge	Unit based/direct care strategic leadership and clinical coordination	Clinical Leadership and Governance
Mc William et al 1993	Making arrangement	Unit based/direct care strategic leadership and clinical coordination	Clinical Leadership and Governance
McCallum and McConigley 2013	Uphold policy and procedures	Audit/Policy/Guidelines/Service plan	Clinical Leadership and Governance
Melender et al 2022	Pedagogical - counselling and education	Mentorship	Clinical Leadership and Governance
Melender et al 2022	Supporting development and competence of others	Supervision and education of other health professionals	Clinical Leadership and Governance
Melender et al 2022	Coordination	Unit based/direct care strategic leadership and clinical coordination	Clinical Leadership and Governance
Nasu et al 2019	Building a community	Mobilising others	Clinical Leadership and Governance
Nasu et al 2019	Guiding care workers	Supervision and education of other health professionals	Clinical Leadership and Governance
O'Connor and Peters 2009	Efficient transition of patients between hospitals and community	Unit based/direct care strategic leadership and clinical coordination	Clinical Leadership and Governance
O'Connor and Peters 2009	Moving away from hands on to consulting and supporting	Mentorship	Clinical Leadership and Governance
O'Connor and Peters 2009	Support provided to medical team	Mentorship	Clinical Leadership and Governance
O'Connor and Peters 2009	Providing clinical expertise education counselling	Mentorship	Clinical Leadership and Governance
O'Connor and Peters 2009	Education	Supervision and education of other health professionals	Clinical Leadership and Governance
O'Connor and Peters 2009	Negotiate transfer of patients to palliative care facilities	Unit based/direct care strategic leadership and clinical coordination	Clinical Leadership and Governance
O'Connor and Peters 2009	Research data collection	Research activity	Clinical Leadership and Governance
O'Connor and Peters 2009	Discharge planning community liaison	Unit based/direct care strategic leadership and clinical coordination	Clinical Leadership and Governance
O'Connor and Peters 2009	Connected to community service	Unit based/direct care strategic leadership and clinical coordination	Clinical Leadership and Governance
O'Connor and Peters 2009	Negotiating skills and networking	Unit based/direct care strategic leadership and clinical coordination	Clinical Leadership and Governance
Oliveira et al 2016	Getting tools in place medication, equipment and consultation	Unit based/direct care strategic leadership and clinical coordination	Clinical Leadership and Governance
Oliveira et al 2016	Coordinating care	Unit based/direct care strategic leadership and clinical coordination	Clinical Leadership and Governance
Oliveira et al 2016	Learning from each other	Mentorship	Clinical Leadership and Governance
Oliveira et al 2016	Mentoring	Mentorship	Clinical Leadership and Governance
Oliveira et al 2016	Teaching	Supervision and education of other health professionals	Clinical Leadership and Governance
Oliveira et al 2016	Engaging in personal and professional development	Professional development	Clinical Leadership and Governance
Oliveira et al 2016	Professional standards	Professional development	Clinical Leadership and Governance
Pavlish and Ceronsky 2009	Coordinating	Unit based/direct care strategic leadership and clinical coordination	Clinical Leadership and Governance
Pavlish and Ceronsky 2009	Mobilising	Mobilising others	Clinical Leadership and Governance
Raphael et al 2014	Education and training	Supervision and education of other health professionals	Clinical Leadership and Governance
Reimer-Kirkham et al 2016	Identifying those who would benefit from Palliative care	Unit based/direct care strategic leadership and clinical coordination	Clinical Leadership and Governance
Reimer-Kirkham et al 2016	Navigating the health care system to mobilise supportive resources	Systems knowledge	Clinical Leadership and Governance
Reimer-Kirkham et al 2016	Support HCP knowledge of palliative care	Supervision and education of other health professionals	Clinical Leadership and Governance
Thompson et al 2006	Physician education	Supervision and education of other health professionals	Clinical Leadership and Governance
Thompson et al 2006	Recommend and employ speciality services	Unit based/direct care strategic leadership and clinical coordination	Clinical Leadership and Governance
Thompson et al 2006	Education for doctors, nurses and administration	Supervision and education of other health professionals	Clinical Leadership and Governance
Tse et al 2016	Resource utilisation	Unit based/direct care strategic leadership and clinical coordination	Clinical Leadership and Governance
Wu and Volker 2009	Mentorship of new staff	Mentorship	Clinical Leadership and Governance

## Sheet: Pro Saf
Author	Code	Element	Domain
Andersson et al 2016	Balancing the demands of the role	Understanding human and environmental factors that mitigate harm	Promotion of Safety
Balasubramanian and Read 2012	Balancing the demands of the role	Understanding human and environmental factors that mitigate harm	Promotion of Safety
Cagle et al 2017	Balancing the demands of the role	Understanding human and environmental factors that mitigate harm	Promotion of Safety
Ellington et al 2013	Balancing the demands of the role	Understanding human and environmental factors that mitigate harm	Promotion of Safety
Ghaljeh et al 2016	Balancing the demands of the role	Understanding human and environmental factors that mitigate harm	Promotion of Safety
Griffiths et al 2007	Being involved early in the palliative care journey	Risk identification and management	Promotion of Safety
Griffiths et al 2007	Balancing the demands of the role	Understanding human and environmental factors that mitigate harm	Promotion of Safety
Jahr Svendsen et al 2017	Balancing the demands of the role	Understanding human and environmental factors that mitigate harm	Promotion of Safety
Jahr Svendsen et al 2017	Balancing the demands of the role	Understanding human and environmental factors that mitigate harm	Promotion of Safety
Johansson and Lindahl 2012	Balancing the demands of the role	Understanding human and environmental factors that mitigate harm	Promotion of Safety
Johansson and Lindahl 2012	Balancing the demands of the role	Understanding human and environmental factors that mitigate harm	Promotion of Safety
Johnston and Smith 2006	Feeling safe and secure	Understanding human and environmental factors that mitigate harm	Promotion of Safety
Kennedy 2005	Balancing the demands of the role	Understanding human and environmental factors that mitigate harm	Promotion of Safety
McCallum and McConigley 2013	Balancing the demands of the role	Understanding human and environmental factors that mitigate harm	Promotion of Safety
McCallum and McConigley 2013	Balancing the demands of the role	Understanding human and environmental factors that mitigate harm	Promotion of Safety
Newton and McVickar 2013	Busy work place	Recognition and response to adverse events including clinical deterioration	Promotion of Safety
Newton and McVickar 2013	Balancing the demands of the role	Understanding human and environmental factors that mitigate harm	Promotion of Safety
O'Connor and Peters 2009	Balancing the demands of the role	Understanding human and environmental factors that mitigate harm	Promotion of Safety
Thompson et al 2006	Supporting patient and family following a lane change	Recognition and response to adverse events including clinical deterioration	Promotion of Safety
Tse et al 2016	Balancing the demands of the role	Understanding human and environmental factors that mitigate harm	Promotion of Safety
Wallerstedt and Andershed 2007	Balancing the demands of the role	Understanding human and environmental factors that mitigate harm	Promotion of Safety
Wallerstedt and Andershed 2007	Balancing the demands of the role	Understanding human and environmental factors that mitigate harm	Promotion of Safety
